# Supplementary material for: Epigenome-wide meta-analysis identifies DNA methylation biomarkers associated with diabetic kidney disease
Source: Nat Commun. 2022 Dec 22;13:7891. doi: 10.1038/s41467-022-34963-6 (PMC9780337; doi:10.1038/s41467-022-34963-6)
Supplement: Supplementary file 4 — Supplementary Data 1-6 [file 41467_2022_34963_MOESM4_ESM.xlsx]

## Sheet: Index
List of Supplementary Data files
Supplementary Data 1: Results for differentially methylated CpG sites reaching epigenome-wide significance in one of the three models
Supplementary Data 2: Prospective analysis of DKD cases in the FinnDiane: CpGs methylation as a risk factor for the development of kidney failure
Supplementary Data 3: Cis-expression quantitative methylation site(cis-eQTM) lookup for the 32 DKD-associated CpGs
Supplementary Data 4: Lookups of previously published CpGs associated with DKD and related outcomes in diabetes
Supplementary Data 5: Differentially methylated tilings (p≤x10-5) from the thre METAL analysis models
Supplementary Data 6: Gene information for genes containing DKD-associated CpGs

## Sheet: Supplementary Data 1
Supplementary Data 1:Differentially methylated CpG sites reaching epigenome-wide significance (p≤9.9x10-8) in one of the three models
CpG Site	CHR	Adjustment Model	N individuals	z	P-value	P-value (FinnDiane EWAS)	P-value UK-ROI EWAS)	β cases FinnDiane	β ctrls FinnDiane	β diff FinnDiane	β diff UK-ROI	Mean β diff	Direction	HetISq (%)	HetPVal	UCSC RefGene Name	UCSC RefGene Group	Relation_to_UCSC_CpG_Island	Strand hg38	Regulatory Feature Group
cg00008629	9	Minimal Model	1273	-7.817	5.406e-15	2.89113e-10	3.62e-06	0.207935	0.237567	-0.0346221	-0.029632	-0.0321271	--	0	0.7565	PTBP3	Body;5'UTR	North Shore	R	Promoter_Associated_Cell_type_specific
cg00008629	9	Minimal + Current Smoking Status Model	1148	-7.109	1.171e-12	2.05139e-15	0.000788855	0.208216	0.237249	-0.0290338	-0.0376529	-0.0333433	--	0	0.4094	PTBP3	Body;5'UTR	North Shore	R	Promoter_Associated_Cell_type_specific
cg00008629	9	Maximal Model	932	-5.937	2.899e-09	4.42092e-15	0.503503	0.207782	0.23707	-0.0292888	-0.0304528	-0.0298708	--	72.6	0.05622	PTBP3	Body;5'UTR	North Shore	R	Promoter_Associated_Cell_type_specific
cg01895164	1	Minimal Model	1294	-6.821	9.056e-12	3.62724e-05	7.66e-09	0.742991	0.755509	-0.0241273	-0.012518	-0.0183226	--	74.3	0.04846	intergenic			R
cg01895164	1	Minimal + Current Smoking Status Model	1169	-5.631	1.793e-08	1.26478e-09	0.000143738	0.743205	0.755479	-0.0122746	-0.0268303	-0.0195525	--	0	0.449	intergenic			R
cg02711608	19	Minimal Model	1248	-6.823	8.894e-12	7.14185e-09	0.000228398	0.10717	0.119614	-0.0147661	-0.0124437	-0.0136049	--	0	0.4711	SLC1A5	1stExon;5'UTR;Body	North Shelf	F	Promoter_Associated
cg02711608	19	Minimal + Current Smoking Status Model	1126	-5.954	2.618e-09	3.97996e-13	0.0120721	0.107427	0.119403	-0.0119767	-0.0129608	-0.0124687	--	9.5	0.2932	SLC1A5	1stExon;5'UTR;Body	North Shelf	F	Promoter_Associated
cg02711608	19	Maximal Model	917	-5.46	4.77e-08	2.22564e-13	0.396106	0.107062	0.119346	-0.0122845	-0.0132972	-0.0127908	--	56.3	0.1301	SLC1A5	1stExon;5'UTR;Body	North Shelf	F	Promoter_Associated
cg02841972	2	Minimal Model	1273	-5.68	1.347e-08	3.7776e-07	0.0062893	0.38209	0.411895	-0.0211334	-0.0298051	-0.0254693	--	0.8	0.3153	Intergenic (GRHL1, KLF11)			F	Unclassified
cg02841972	2	Minimal + Current Smoking Status Model	1152	-5.464	4.649e-08	8.26553e-12	0.0213167	0.382369	0.411636	-0.029267	-0.0215744	-0.0254207	--	0	0.3407	Intergenic (GRHL1, KLF11)			F	Unclassified
cg02917536	6	Minimal Model	1288	-5.34	9.275e-08	8.94834e-05	0.000256681	0.422221	0.445616	-0.0332859	-0.0233949	-0.0283404	--	0	0.6632	TAB2	Body;5'UTR	South Shelf	F
cg03026982	11	Minimal Model	1289	-6.052	1.426e-09	1.25712e-05	2.28e-05	0.746094	0.778527	-0.0375897	-0.0324338	-0.0350117	--	0	0.5367	NAV2	Body		F
cg03546163	6	Minimal Model	1287	-7.269	3.625e-13	8.52202e-05	1.51e-11	0.365376	0.401952	-0.0872685	-0.0365756	-0.061922	--	87.7	0.00437	FKBP5	5'UTR	North Shore	R
cg03546163	6	Minimal + Current Smoking Status Model	1162	-6.128	8.895e-10	1.04477e-08	2.04e-07	0.365681	0.401913	-0.0362322	-0.0766547	-0.0564434	--	77.3	0.03569	FKBP5	5'UTR	North Shore	R
cg05165263	4	Minimal Model	1282	5.329	9.873e-08	3.4084e-05	0.000805714	0.481152	0.462642	0.0664363	0.0185102	0.0424733	++	0	0.9464	IRF2	Body		F	Unclassified_Cell_type_specific
cg05284887	1	Minimal Model	1287	-5.914	3.345e-09	3.48244e-06	0.000246112	0.561876	0.605394	-0.0368785	-0.0435173	-0.0401979	--	0	0.9937	GJA5	TSS1500;5'UTR		R
cg05325763	11	Minimal Model	1287	-6.7	2.082e-11	2.74973e-09	0.00103875	0.0455963	0.0563779	-0.0122611	-0.0107817	-0.0115214	--	17.9	0.2696	CPT1A	5'UTR	South Shore	R
cg05325763	11	Minimal + Current Smoking Status Model	1163	-5.853	4.834e-09	6.76507e-14	0.0562882	0.0456449	0.0562972	-0.0106523	-0.0094494	-0.0100508	--	64.6	0.093	CPT1A	5'UTR	South Shore	R
cg05710777	2	Minimal Model	1282	-8.713	2.954e-18	4.94166e-12	1.08e-07	0.525073	0.55368	-0.0334557	-0.0286072	-0.0310314	--	0	0.9025	LINC01800	Body	North Shelf	F
cg05710777	2	Minimal + Current Smoking Status Model	1159	-7.853	4.052e-15	3.7148e-17	7.85e-05	0.525315	0.553401	-0.0280857	-0.0323408	-0.0302133	--	0	0.5489	LINC01800	Body	North Shelf	F
cg05710777	2	Maximal Model	944	-6.708	1.975e-11	4.47733e-17	0.213018	0.524996	0.553502	-0.0285068	-0.0356208	-0.0320638	--	62	0.1049	LINC01800	Body	North Shelf	F
cg06587767	19	Minimal Model	1272	-5.991	2.082e-09	0.000144868	1.24e-06	0.484999	0.512918	-0.0397243	-0.0279191	-0.0338217	--	51.4	0.1515	PIP5K1C	Body	South Shelf	R
cg08150816	1	Minimal Model	1290	-7.764	8.229e-15	1.13206e-11	8.48e-05	0.348581	0.370007	-0.0140905	-0.0214265	-0.0177585	--	20.2	0.2628	NME7	Body	South Shelf	R
cg08150816	1	Minimal + Current Smoking Status Model	1166	-7.266	3.711e-13	8.68508e-17	0.00249513	0.34886	0.369867	-0.0210069	-0.0155538	-0.0182804	--	40.9	0.1932	NME7	Body	South Shelf	R
cg08150816	1	Maximal Model	950	-6.232	4.616e-10	4.5608e-16	0.462916	0.348489	0.369675	-0.0211856	-0.00725168	-0.0142187	--	73.7	0.05128	NME7	Body	South Shelf	R
cg08230697	12	Minimal Model	1270	-5.629	1.818e-08	3.62724e-05	0.000116938	0.843905	0.855901	-0.00770333	-0.0119955	-0.00984943	--	0	0.6402	STAB2	Body		F
cg10072464	13	Minimal Model	1243	6.125	9.087e-10	3.21294e-07	0.000652604	0.742889	0.725921	0.0246267	0.016968	0.0207974	++	0	0.635	intergenic		North Shelf	F
cg10473623	11	Minimal Model	1291	-5.648	1.626e-08	0.000657672	1.58e-06	0.657255	0.675524	-0.0285591	-0.0182684	-0.0234137	--	63.7	0.09685	NAV2	Body		R
cg11414254	5	Minimal Model	1284	-5.49	4.017e-08	0.00011158	7.23e-05	0.129586	0.139795	-0.0155465	-0.0102085	-0.0128775	--	0	0.4631	ZNF346	TSS1500	North Shore	F	Promoter_Associated
cg12230203	20	Minimal Model	1294	5.372	7.789e-08	1.11963e-06	0.0123579	0.509519	0.50299	0.0312555	0.00652892	0.0188922	++	10	0.2917	intergenic			R
cg12378834	5	Minimal Model	1258	-6.253	4.035e-10	0.000115779	1.91e-07	0.263121	0.316577	-0.0689438	-0.0534567	-0.0612003	--	65.4	0.08931	C5orf66	5'UTR		F
cg12864625	3	Minimal Model	1287	-6.444	1.161e-10	4.14355e-05	1.91e-07	0.852953	0.856372	-0.000933002	-0.00341883	-0.00217591	--	58.3	0.1216	MBNL1	Body		R
cg13125822	10	Minimal Model	1251	-6.221	4.925e-10	1.73358e-07	0.000612517	0.100107	0.106859	-0.0096734	-0.00675138	-0.00821239	--	0	0.5598	GRK5	Body		R	Promoter_Associated
cg13125822	10	Minimal + Current Smoking Status Model	1127	-5.646	1.643e-08	1.07755e-11	0.00732137	0.100282	0.106661	-0.00637956	-0.0089258	-0.00765268	--	0	0.5258	GRK5	Body		R	Promoter_Associated
cg15167811	9	Minimal Model	1284	-6.645	3.034e-11	7.47893e-08	9.23e-05	0.144939	0.163391	-0.0250235	-0.018452	-0.0217377	--	0	0.7915	PTBP3	Body;5'UTR	North Shore	R
cg15167811	9	Minimal + Current Smoking Status Model	1161	-5.936	2.929e-09	9.40769e-13	0.00833576	0.145163	0.163029	-0.0178659	-0.023792	-0.0208289	--	0	0.388	PTBP3	Body;5'UTR	North Shore	R
cg17058475	11	Minimal Model	1286	-5.422	5.895e-08	3.6149e-06	0.00394387	0.0351527	0.0438862	-0.00987492	-0.00873351	-0.00930422	--	0	0.5426	CPT1A	5'UTR	North Shore	R
cg17944885	19	Minimal Model	1288	13.984	1.965e-44	1.38389e-28	1.62e-17	0.82232	0.760658	0.0768435	0.0616625	0.069253	++	0	0.8478	intergenic		North Shelf	R
cg17944885	19	Minimal + Current Smoking Status Model	1164	12.634	1.378e-36	1.77447e-34	7.3e-10	0.822493	0.760654	0.0618394	0.0632381	0.0625388	++	28	0.2385	intergenic		North Shelf	R
cg17944885	19	Maximal Model	949	10.712	8.91e-27	1.83487e-34	0.156448	0.822298	0.760576	0.0617223	0.0548688	0.0582955	++	90.2	0.001369	intergenic		North Shelf	R
cg18376497	4	Minimal Model	1279	-6.379	1.784e-10	5.70898e-08	0.00063207	0.125512	0.147098	-0.0241825	-0.0215859	-0.0228842	--	0	0.5027	INPP4B	5'UTR		R	Unclassified_Cell_type_specific
cg18376497	4	Minimal + Current Smoking Status Model	1158	-5.924	3.145e-09	2.75716e-12	0.00399926	0.125741	0.146787	-0.0210465	-0.0253778	-0.0232122	--	0	0.5766	INPP4B	5'UTR		R	Unclassified_Cell_type_specific
cg19693031	1	Minimal + Current Smoking Status Model	1157	-5.35	8.798e-08	4.4714e-13	0.150243	0.504752	0.552427	-0.0476746	-0.0128948	-0.0302847	--	73	0.05437	TXNIP	3'UTR		F
cg19996939	6	Minimal Model	1281	-5.519	3.403e-08	2.21766e-06	0.00358111	0.234024	0.250501	-0.01248	-0.0164774	-0.0144787	--	0	0.5177	intergenic			F
cg19996939	6	Minimal + Current Smoking Status Model	1158	-5.598	2.163e-08	5.65709e-11	0.00306406	0.234334	0.25029	-0.0159558	-0.0198139	-0.0178848	--	0	0.8094	intergenic			F
cg21961721	1	Minimal Model	1292	7.63	2.343e-14	2.20472e-10	1.91e-05	0.644653	0.642842	0.0248791	0.00181114	0.0133451	++	0	0.5643	SLC27A3	Body	South Shelf	R
cg21961721	1	Minimal + Current Smoking Status Model	1167	6.555	5.574e-11	1.62843e-15	0.0184546	0.644883	0.642302	0.00258142	0.0198764	0.0112289	++	62	0.1048	SLC27A3	Body	South Shelf	R
cg21961721	1	Maximal Model	951	6.312	2.746e-10	7.85103e-16	0.297002	0.644588	0.642662	0.00192584	0.04226	0.0220929	++	63.1	0.09984	SLC27A3	Body	South Shelf	R
cg22815707	18	Minimal Model	1290	-6.086	1.156e-09	6.86817e-07	0.00041159	0.281183	0.301465	-0.0257211	-0.0202825	-0.0230018	--	0	0.766	ANKRD12	5'UTR	South Shore	R
cg22815707	18	Minimal + Current Smoking Status Model	1165	-5.64	1.703e-08	6.81316e-12	0.00999659	0.281475	0.30135	-0.0198756	-0.0309818	-0.0254287	--	0	0.4693	ANKRD12	5'UTR	South Shore	R
cg23527387	2	Minimal Model	1251	-6.6	4.123e-11	0.00335266	4.3e-12	0.665388	0.694496	-0.0380224	-0.0291075	-0.033565	--	92.3	0.000306	REV1	Body		R
cg23527387	2	Minimal + Current Smoking Status Model	1129	-5.554	2.798e-08	6.32577e-06	6.42e-09	0.665621	0.694115	-0.0284942	-0.0401881	-0.0343411	--	90.4	0.001219	REV1	Body		R
cg24382141	16	Minimal Model	1292	-5.518	3.435e-08	0.00101643	2.11e-06	0.529401	0.542479	-0.0195914	-0.0130776	-0.0163345	--	64.8	0.09168	PSKH1	Body	South Shore	R
cg25544931	19	Minimal Model	1164	10.826	2.58e-27	1.95217e-21	4.63e-08	0.842311	0.80822	0.042901	0.0340913	0.0384961	++	67.2	0.08085	intergenic		North Shore	F
cg25544931	19	Minimal + Current Smoking Status Model	1047	9.513	1.847e-21	5.13475e-27	0.0026024	0.842468	0.808284	0.0341843	0.0305759	0.0323801	++	88.8	0.002774	intergenic		North Shore	F
cg25544931	19	Maximal Model	846	8.861	7.901e-19	4.13649e-27	0.661581	0.842318	0.808263	0.0340544	0.025433	0.0297437	++	92	0.000411	intergenic		North Shore	F
Abbreviations:
Chr=chromosome
CpG=cytosine-phosphate-guanine
HetIsq=Heterogeneity I2 index
HetPval=heterogeneity p-value
N=Number
R=reverse
RefGene=reference gene
TSS=transcription start site
TX=transplant
UCSC=University of California, Santa Cruz
UTR=untranslated region
orange = methylated (beta value equal to or greater than 0.6 )
purple = partially methylated (Beta values between 0.2 and 0.6 )
bright blue = unmethylated (beta value equal to or less than 0.2)

## Sheet: Supplementary Data 2
Supplementary Data 2: Prospective analysis of cases in the FinnDiane: CpGs methylation as a risk factor for the development of kidney failure*
CpG site	Gene	Model 1					Model 2					Model 3	Model 3 + CpG
		HR	HR 95% LCI	HR 95% UCI	p-value	Bonferroni p-value	HR	HR 95% LCI	HR 95% UCI	p-value	Bonferroni p-value	concordance	HR	HR 95% LCI	HR 95% UCI	p-value	Bonferroni p-value	concordance	p-value for concordance difference Model2 + CpG vs. Model2
cg17944885	Intergenic; ZNF788P, ZNF625-ZNF20	2.318	1.95	2.755	1.39558e-21	4.46586e-20	1.404	1.162	1.697	0.000437307	0.0139938	0.659	2.284	1.909	2.732	1.66e-19	5.312e-18	0.744643	5.61e-06
cg25544931	Intergenic; ZNF763, ZNF433-AS1	1.69	1.352	2.112	4.01282e-06	0.00012841	1.501	1.178	1.913	0.00102502	0.0328005	0.659	1.689	1.346	2.12	6.13e-06	0.00019616	0.69321	0.00197075
cg12230203	Intergenic; PTGIS, B4GALT5	2.066	1.507	2.833	6.63217e-06	0.00021223	0.966	0.662	1.41	0.858239	1	0.659	2	1.452	2.754	2.17e-05	0.0006944	0.686977	0.00637918
cg05284887	GJA5	0.535	0.397	0.721	3.92514e-05	0.00125604	0.939	0.697	1.265	0.679942	1	0.659	0.512	0.379	0.69	1.14e-05	0.0003648	0.68169	0.05735
cg08150816	NME7	0.357	0.215	0.594	7.15927e-05	0.00229097	0.672	0.397	1.14	0.140503	1	0.659	0.338	0.196	0.582	9.32e-05	0.0029824	0.697036	0.00353135
cg21961721	SLC27A3	2.421	1.526	3.841	0.000172266	0.00551251	1.214	0.706	2.088	0.482428	1	0.659	2.238	1.389	3.607	0.000932212	0.0298308	0.68197	0.00367247
cg18376497	INPP4B	0.541	0.385	0.759	0.000381191	0.0121981	0.676	0.461	0.992	0.0451669	1	0.659	0.537	0.374	0.772	0.000776886	0.0248604	0.686053	0.00294889
cg05710777	LINC01800	0.513	0.345	0.763	0.000977547	0.0312815	0.655	0.432	0.995	0.0472373	1	0.659	0.555	0.367	0.841	0.00548226	0.175432	0.672642	0.10087
cg10072464	ADPRHL1	1.775	1.26	2.501	0.00103701	0.0331844	1.119	0.726	1.726	0.611144	1	0.659	1.96	1.377	2.788	0.000183962	0.00588678	0.676529	0.0599168
cg05165263	IRF2	1.774	1.259	2.499	0.0010402	0.0332865	1.21	0.844	1.735	0.299911	1	0.659	1.918	1.341	2.745	0.000363696	0.0116383	0.674984	0.13305
cg24382141	PSKH1	0.429	0.251	0.734	0.002021	0.064672	0.588	0.327	1.056	0.0752815	1	0.659	0.339	0.191	0.602	0.000220193	0.00704618	0.68889	0.00429533
cg03026982	NAV2	0.669	0.51	0.879	0.00391093	0.12515	0.959	0.735	1.251	0.75885	1	0.659	0.63	0.483	0.823	0.00070759	0.0226429	0.676059	0.02342
cg23527387	REV1	0.522	0.331	0.824	0.00519456	0.166226	0.784	0.51	1.204	0.26654	1	0.659	0.5	0.313	0.798	0.0036684	0.117389	0.678165	0.0125309
cg02917536	TAB2	0.584	0.395	0.863	0.00701294	0.224414	1.32	0.862	2.021	0.202109	1	0.659	0.628	0.419	0.94	0.0239272	0.765671	0.669095	0.15993
cg19996939	Intergenic; HBS1L, MYB	0.575	0.382	0.865	0.00791828	0.253385	0.733	0.485	1.11	0.142316	1	0.659	0.626	0.401	0.975	0.038307	1	0.674834	0.0247613
cg13125822	GRK5	0.54	0.342	0.853	0.00824935	0.263979	0.947	0.579	1.546	0.826488	1	0.659	0.485	0.306	0.768	0.00204829	0.0655452	0.677327	0.0312042
cg01895164	Intergenic; PAFAH2, EXTL1	0.63	0.44	0.901	0.0112953	0.361451	0.901	0.633	1.284	0.565222	1	0.659	0.647	0.444	0.942	0.0231999	0.742397	0.669461	0.12617
cg00008629	PTBP3	0.748	0.593	0.944	0.0143226	0.458323	0.835	0.657	1.062	0.141773	1	0.659	0.78	0.612	0.995	0.0450371	1	0.67103	0.05553
cg08230697	STAB2	0.701	0.523	0.939	0.0174242	0.557573	0.783	0.57	1.076	0.132102	1	0.659	0.69	0.514	0.928	0.0141615	0.453168	0.66585	0.34682
cg03546163	FKBP5	0.735	0.552	0.977	0.0341616	1	0.808	0.594	1.098	0.173485	1	0.659	0.677	0.5	0.918	0.0119382	0.382023	0.675135	0.02874
cg10473623	NAV2	0.715	0.518	0.986	0.0409769	1	0.922	0.678	1.254	0.604471	1	0.659	0.818	0.588	1.137	0.232018	1	0.666774	0.0324436
cg12378834	C5orf66	0.765	0.583	1.004	0.0530483	1	0.849	0.637	1.131	0.262782	1	0.659	0.756	0.57	1.003	0.0521277	1	0.670836	0.0509026
cg12864625	MBNL1	0.783	0.592	1.035	0.0858169	1	0.745	0.56	0.989	0.0420409	1	0.659	0.847	0.624	1.15	0.28698	1	0.663636	0.208337
cg06587767	PIP5K1C	0.74	0.519	1.054	0.0951405	1	1.085	0.757	1.554	0.657753	1	0.659	0.801	0.557	1.153	0.232352	1	0.664345	0.14293
cg22815707	ANKRD12	0.78	0.579	1.051	0.102002	1	0.907	0.661	1.244	0.543648	1	0.659	0.758	0.553	1.038	0.0845499	1	0.667526	0.139264
cg15167811	PTBP3	0.807	0.616	1.056	0.118327	1	0.878	0.661	1.165	0.367311	1	0.659	0.804	0.607	1.064	0.127392	1	0.666108	0.169388
cg02841972	Intergenic; GRHL1, KLF11	0.66	0.374	1.166	0.152344	1	0.624	0.336	1.161	0.136634	1	0.659	0.941	0.514	1.722	0.842993	1	0.660584	0.20138
cg02711608	SLC1A5	0.748	0.461	1.215	0.2406	1	1.039	0.613	1.761	0.887556	1	0.659	0.872	0.531	1.431	0.586821	1	0.661143	0.33268
cg17058475	CPT1A	0.921	0.687	1.233	0.579143	1	0.81	0.592	1.107	0.186033	1	0.659	0.924	0.681	1.255	0.614262	1	0.661745	0.112677
cg19693031	TXNIP	0.962	0.724	1.279	0.789945	1	0.695	0.529	0.914	0.00911281	0.29161	0.659	1.275	0.932	1.744	0.128612	1	0.65822	0.813765
cg05325763	CPT1A	1.044	0.73	1.493	0.815437	1	0.648	0.431	0.973	0.0364009	1	0.659	1.235	0.841	1.812	0.281365	1	0.658349	0.74026
cg11414254	ZNF346	0.996	0.672	1.477	0.983801	1	0.938	0.624	1.41	0.758367	1	0.659	0.983	0.656	1.475	0.935703	1	0.659896	0.271546
*Follow-up data on 397 individuals with macroalbuminuria, n=196 kidney failure events. Model 3 included 388 individuals (n=193 kidney failure events) with complete phenotypic data on the covariates
Model 1: Cox proportional-hazards model with age, sex, and six white blood cell counts (CD8+ T-cells , CD4T+ T-cells, B cells, natural killer cells, granulocytes, monocytes) as covarites.
Model 2: Model 1 + eGFR
Model 3: Clinical covariates only: Cox proportional-hazards model with age, sex, age at diabetes diagnosis, systolic blood pressure, HbA1c, triglycerides, smoking (current, yes/no), retinal photocoagulation (yes/no), and six white blood cell counts (CD8+ T-cells, CD4T+ T-cells, B cells, natural killer cells, granulocytes, monocytes) as variables in the model
Model 3 + CpG: Model 3 covariates + CpG

## Sheet: Supplementary Data 3
Supplementary Data 3: Cis-expression quantitative methylation site (cis-eQTM) look up for DKD-associated CpGs (n=32)
CpG	chr	CpG-position	Methylation β diff in EWAS (DKD cases - ctrls)	Nearest gene	Associated gene (mRNA) expression	Distance, CpG to TSS (kb)	p-value	Bonferroni p-value	Beta (mRNA expression)	Tissue	Ref	N	Cohort	Methylation array	mRNA expression array
cg10072464	13	114064536	0.0207974	ADPRHL1	GRTP1	46.072	0.000295	0.00944	-0.2231	Kidney	Hongbo et al 2022	424	Susztaklab Kidney Biobank	Human MethylationEPIC BeadChip	RNA sequencing
cg12378834	5	134646487	-0.0612003	C5orf66	SLC25A48	268.405	0.00159	0.05088	0.1405	Kidney	Hongbo et al 2022	425	Susztaklab Kidney Biobank	Human MethylationEPIC BeadChip	RNA sequencing
cg12378834	5	134646487	-0.0612003	C5orf66	MACROH2A1	89.118	0.00492	0.15744	-0.0454	Kidney	Hongbo et al 2022	426	Susztaklab Kidney Biobank	Human MethylationEPIC BeadChip	RNA sequencing
cg17058475	11	68607737	-0.00930422	CPT1A	CPT1A	4.142	2.2e-14	7.04e-13	-0.1648	whole blood	Bonder et al. 2017	2102	Dutch biobanks (n=4)	Illumina HumanMethylation450 BeadChip	RNA sequencing (Illumina HiSeq 2000 platform)
cg17058475	11	68607737	-0.00930422	CPT1A	CPT1A	4.142	3.12e-06	9.984e-05	-0.1516	Kidney	Hongbo et al 2022	432	Susztaklab Kidney Biobank	Human MethylationEPIC BeadChip	RNA sequencing
cg17058475	11	68607737	-0.00930422	CPT1A	MRGPRF	173.114	0.00269	0.08608	0.1303	Kidney	Hongbo et al 2022	433	Susztaklab Kidney Biobank	Human MethylationEPIC BeadChip	RNA sequencing
cg03546163	6	35654363	-0.061922	FKBP5	ARMC12	50.446	0.000122	0.003904	-0.1974	Kidney	Hongbo et al 2022	418	Susztaklab Kidney Biobank	Human MethylationEPIC BeadChip	RNA sequencing
cg03546163	6	35654363	-0.061922	FKBP5	CLPSL2	90.008	0.00179	0.05728	-0.0805	Kidney	Hongbo et al 2022	419	Susztaklab Kidney Biobank	Human MethylationEPIC BeadChip	RNA sequencing
cg03546163	6	35654363	-0.061922	FKBP5	FKBP5	41.998	0.00306	0.09792	-0.1718	Kidney	Hongbo et al 2022	420	Susztaklab Kidney Biobank	Human MethylationEPIC BeadChip	RNA sequencing
cg18376497	4	143488622	-0.0228842	INPP4B	INPP4B	544.309	3.32736e-19	1.06476e-17	No Beta available, z-value negative	whole blood	Yao et al. 2021	4170	Framingham Heart Study (FHS)	HumanMethylation450 BeadChip	Affymetrix Human Exon 1.0 ST GeneChip platform
cg17944885	19	12225735	0.069253	Intergenic; ZNF788P, ZNF625-ZNF20	ZNF844	50.189	3.6e-26	1.152e-24	-0.2285	whole blood	Bonder et al. 2017	2102	Dutch biobanks (n=4)	Illumina HumanMethylation450 BeadChip	RNA sequencing (Illumina HiSeq 2000 platform)
cg17944885	19	12225735	0.069253	Intergenic; ZNF788P, ZNF625-ZNF20	ZNF44	156.888	2.47e-09	7.904e-08	-0.1301	whole blood	Bonder et al. 2017	2102	Dutch biobanks (n=4)	Illumina HumanMethylation450 BeadChip	RNA sequencing (Illumina HiSeq 2000 platform)
cg17944885	19	12225735	0.069253	Intergenic; ZNF788P, ZNF625-ZNF20	ZNF788P	22.623	2.49e-08	7.968e-07	-0.0449939	monocytes	Kennedy et al. 2018	1202	The Multi-Ethnic Study of Atherosclerosis (MESA)	Illumina HumanMethylation450 BeadChip	Illumina HumanHT-12 Expression BeadChip
cg17944885	19	12225735	0.069253	Intergenic; ZNF788P, ZNF625-ZNF20	ZNF439	266.194	1.77e-07	5.664e-06	-0.0427845	monocytes	Kennedy et al. 2018	1202	The Multi-Ethnic Study of Atherosclerosis (MESA)	Illumina HumanMethylation450 BeadChip	Illumina HumanHT-12 Expression BeadChip
cg17944885	19	12225735	0.069253	Intergenic; ZNF788P, ZNF625-ZNF20	ZNF433-AS1	127.303	3.77e-06	0.00012064	-0.1013	whole blood	Bonder et al. 2017	2102	Dutch biobanks (n=4)	Illumina HumanMethylation450 BeadChip	RNA sequencing (Illumina HiSeq 2000 platform)
cg17944885	19	12225735	0.069253	Intergenic; ZNF788P, ZNF625-ZNF20	ZNF69	227.138	6e-06	0.000192	-0.0261995	monocytes	Kennedy et al. 2018	1202	The Multi-Ethnic Study of Atherosclerosis (MESA)	Illumina HumanMethylation450 BeadChip	Illumina HumanHT-12 Expression BeadChip
cg17944885	19	12225735	0.069253	Intergenic; ZNF788P, ZNF625-ZNF20	ZNF69	227.138	1.9e-05	0.000608	-0.0922	whole blood	Bonder et al. 2017	2102	Dutch biobanks (n=4)	Illumina HumanMethylation450 BeadChip	RNA sequencing (Illumina HiSeq 2000 platform)
cg17944885	19	12225735	0.069253	Intergenic; ZNF788P, ZNF625-ZNF20	ZNF136	48.176	5.92e-05	0.0018944	-0.0878	whole blood	Bonder et al. 2017	2102	Dutch biobanks (n=4)	Illumina HumanMethylation450 BeadChip	RNA sequencing (Illumina HiSeq 2000 platform)
cg01895164	1	26332153	-0.0183226	PAFAH2	STMN1	98.67	0.00037	0.01184	0.1476	Kidney	Hongbo et al 2022	417	Susztaklab Kidney Biobank	Human MethylationEPIC BeadChip	RNA sequencing
cg06587767	19	3691013	-0.0338217	PIP5K1C	TJP3	17.347	0.000374	0.011968	-0.1244	Kidney	Hongbo et al 2022	423	Susztaklab Kidney Biobank	Human MethylationEPIC BeadChip	RNA sequencing
cg00008629	9	115093661	-0.0321271	PTBP3	SUSD1	156.083	7.19e-05	0.0023008	-0.0967	Kidney	Hongbo et al 2022	414	Susztaklab Kidney Biobank	Human MethylationEPIC BeadChip	RNA sequencing
cg00008629	9	115093661	-0.0321271	PTBP3	PTBP3	2.284	0.000568	0.018176	-0.0648	Kidney	Hongbo et al 2022	415	Susztaklab Kidney Biobank	Human MethylationEPIC BeadChip	RNA sequencing
cg00008629	9	115093661	-0.0321271	PTBP3	HSDL2	48.699	0.00943	0.30176	0.0735	Kidney	Hongbo et al 2022	416	Susztaklab Kidney Biobank	Human MethylationEPIC BeadChip	RNA sequencing
cg15167811	9	115094058	-0.0217377	PTBP3	SNX30	418.982	0.000538	0.017216	-0.0818	Kidney	Hongbo et al 2022	427	Susztaklab Kidney Biobank	Human MethylationEPIC BeadChip	RNA sequencing
cg15167811	9	115094058	-0.0217377	PTBP3	PTBP3	1.887	0.00935	0.2992	-0.0471	Kidney	Hongbo et al 2022	428	Susztaklab Kidney Biobank	Human MethylationEPIC BeadChip	RNA sequencing
cg15167811	9	115094058	-0.0217377	PTBP3	SUSD1	156.48	0.00998	0.31936	-0.0607	Kidney	Hongbo et al 2022	429	Susztaklab Kidney Biobank	Human MethylationEPIC BeadChip	RNA sequencing
cg15167811	9	115094058	-0.0217377	PTBP3	INIP	386.372	0.0249	0.7968	-0.0426	Kidney	Hongbo et al 2022	430	Susztaklab Kidney Biobank	Human MethylationEPIC BeadChip	RNA sequencing
cg15167811	9	115094058	-0.0217377	PTBP3	UGCG	434.964	0.0331	1	-0.0577	Kidney	Hongbo et al 2022	431	Susztaklab Kidney Biobank	Human MethylationEPIC BeadChip	RNA sequencing
cg23527387	2	100056660	-0.033565	REV1	TSGA10	285.232	4.1e-07	1.312e-05	-0.2236	Kidney	Hongbo et al 2022	434	Susztaklab Kidney Biobank	Human MethylationEPIC BeadChip	RNA sequencing
cg23527387	2	100056660	-0.033565	REV1	LIPT1	285.242	3.6e-06	0.0001152	-0.1825	Kidney	Hongbo et al 2022	435	Susztaklab Kidney Biobank	Human MethylationEPIC BeadChip	RNA sequencing
cg23527387	2	100056660	-0.033565	REV1	C2orf15	298.712	0.00104	0.03328	-0.1251	Kidney	Hongbo et al 2022	436	Susztaklab Kidney Biobank	Human MethylationEPIC BeadChip	RNA sequencing
cg23527387	2	100056660	-0.033565	REV1	LYG1	135.454	0.00628	0.20096	0.1497	Kidney	Hongbo et al 2022	437	Susztaklab Kidney Biobank	Human MethylationEPIC BeadChip	RNA sequencing
cg02711608	19	47287964	-0.0136049	SLC1A5	SLC1A5	3.878	1.71e-24	5.472e-23	-0.0626643	monocytes	Kennedy et al. 2018	1202	The Multi-Ethnic Study of Atherosclerosis (MESA)	Illumina HumanMethylation450 BeadChip	Illumina HumanHT-12 Expression BeadChip
cg02711608	19	47287964	-0.0136049	SLC1A5	SLC1A5	3.878	0.000122	0.003904	-0.0837	whole blood	Bonder et al. 2017	2102	Dutch biobanks (n=4)	Illumina HumanMethylation450 BeadChip	RNA sequencing (Illumina HiSeq 2000 platform)
cg19693031	1	145441552	-0.0302847	TXNIP	TXNIP	3.115	0.000495	0.01584	-0.1108	Kidney	Hongbo et al 2022	438	Susztaklab Kidney Biobank	Human MethylationEPIC BeadChip	RNA sequencing
cg19693031	1	145441552	-0.0302847	TXNIP	TXNIP	3.115	3.51e-08	1.1232e-06	-0.0188891	monocytes	Kennedy et al. 2018	1202	The Multi-Ethnic Study of Atherosclerosis (MESA)	Illumina HumanMethylation450 BeadChip	Illumina HumanHT-12 Expression BeadChip
cg19693031	1	145441552	-0.0302847	TXNIP	TXNIP	3.115	7.14e-08	2.2848e-06	-0.1174	whole blood	Bonder et al. 2017	2102	Dutch biobanks (n=4)	Illumina HumanMethylation450 BeadChip	RNA sequencing (Illumina HiSeq 2000 platform)

## Sheet: Supplementary Data 4
Supplementary Data 4: Lookups of previously published CpGs associated with DKD and related outcomes in diabetes
cgid	chr	bp (b37)	Gene	Protein (UniProtKB)	Study	Tissue (Array)	Diabetes type	Array (N CpGs)	Phenotype	Effect	Effect type (unit)	SE	P	Source	EPIC Only	N FinnDiane/UKROI	P meta-analysis (minimal model)	Direction	Mean methylation in FinnDiane cases (%)	Mean methylation in FinnDiane controls (%)	Difference (FinnDiane cases-controls)	Difference (UK-ROI cases-controls)
cg00355019	chr11	119994877	TRIM29	Tripartite motif-containing protein 29	Gluck et al 2019 (PMID: 31165727)	Human kidney tubules (N=91)	any diabetes (45%), no diabetes (55%)	Methylation450K (321,473 CpGs)	Interstitial fibrosis (N=91)	-0.0168272	Beta (per M unit of methylation)	NA	1.12733e-08	Supplementary Data 1 (Combined Cohort Betas and P-values [FDR-adjusted])	No	1257	0.4481	++	0.853928	0.845763	0.0081652	0.00559044
cg00690082	chr17	40438511	STAT5A	Signal transducer and activator of transcription 5A	Gluck et al 2019 (PMID: 31165727)	Human kidney tubules (N=91)	any diabetes (45%), no diabetes (55%)	Methylation450K (321,473 CpGs)	Interstitial fibrosis (N=91)	-0.0106583	Beta (per M unit of methylation)	NA	1.01676e-05	Supplementary Data 1 (Combined Cohort Betas and P-values [FDR-adjusted])	No	1253	0.1158	--	0.145695	0.158422	-0.0127271	-0.00889152
cg00710862	chr2	85545908	TGOLN2	Trans-Golgi network integral membrane protein 2	Gluck et al 2019 (PMID: 31165727)	Human kidney tubules (N=91)	any diabetes (45%), no diabetes (55%)	Methylation450K (321,473 CpGs)	Interstitial fibrosis (N=91)	-0.00845827	Beta (per M unit of methylation)	NA	0.00115004	Supplementary Data 1 (Combined Cohort Betas and P-values [FDR-adjusted])	No	1285	0.3052	--	0.177388	0.195531	-0.0181427	-0.00450941
cg01210554	chr7	27191564	NA	NA	Gluck et al 2019 (PMID: 31165727)	Human kidney tubules (N=91)	any diabetes (45%), no diabetes (55%)	Methylation450K (321,473 CpGs)	Interstitial fibrosis (N=91)	-0.0229085	Beta (per M unit of methylation)	NA	3.60174e-06	Supplementary Data 1 (Combined Cohort Betas and P-values [FDR-adjusted])	No	1272	0.7007	--	0.0349695	0.0351463	-0.000176753	-0.000900885
cg01999046	chr9	139779708	TRAF2	TNF receptor-associated factor 2	Gluck et al 2019 (PMID: 31165727)	Human kidney tubules (N=91)	any diabetes (45%), no diabetes (55%)	Methylation450K (321,473 CpGs)	Interstitial fibrosis (N=91)	-0.0126375	Beta (per M unit of methylation)	NA	0.000848721	Supplementary Data 1 (Combined Cohort Betas and P-values [FDR-adjusted])	No	NA	NA	NA	NA	NA	NA	NA
cg02032097	chr3	46755916	PRSS50	Probable threonine protease PRSS50	Gluck et al 2019 (PMID: 31165727)	Human kidney tubules (N=91)	any diabetes (45%), no diabetes (55%)	Methylation450K (321,473 CpGs)	Interstitial fibrosis (N=91)	-0.013846	Beta (per M unit of methylation)	NA	3.22705e-07	Supplementary Data 1 (Combined Cohort Betas and P-values [FDR-adjusted])	No	NA	NA	NA	NA	NA	NA	NA
cg02229757	chr16	15685126	NA	NA	Gluck et al 2019 (PMID: 31165727)	Human kidney tubules (N=91)	any diabetes (45%), no diabetes (55%)	Methylation450K (321,473 CpGs)	Interstitial fibrosis (N=91)	-0.0261319	Beta (per M unit of methylation)	NA	6.31661e-08	Supplementary Data 1 (Combined Cohort Betas and P-values [FDR-adjusted])	No	1270	0.9388	--	0.0243346	0.0248692	-0.000534594	-0.000270941
cg02551029	chr5	82767394	VCAN	Versican core protein	Gluck et al 2019 (PMID: 31165727)	Human kidney tubules (N=91)	any diabetes (45%), no diabetes (55%)	Methylation450K (321,473 CpGs)	Interstitial fibrosis (N=91)	-0.0125577	Beta (per M unit of methylation)	NA	0.000234119	Supplementary Data 1 (Combined Cohort Betas and P-values [FDR-adjusted])	No	1276	0.2705	--	0.0343085	0.036159	-0.00185052	-0.00200528
cg03173942	chr3	72435597	RYBP	RING1 and YY1-binding protein	Gluck et al 2019 (PMID: 31165727)	Human kidney tubules (N=91)	any diabetes (45%), no diabetes (55%)	Methylation450K (321,473 CpGs)	Interstitial fibrosis (N=91)	0.0259772	Beta (per M unit of methylation)	NA	1.28802e-06	Supplementary Data 1 (Combined Cohort Betas and P-values [FDR-adjusted])	No	1286	0.5243	-+	0.904532	0.910247	-0.00571481	0.0011608
cg03890877	chr3	52272690	TWF2	Twinfilin-2	Gluck et al 2019 (PMID: 31165727)	Human kidney tubules (N=91)	any diabetes (45%), no diabetes (55%)	Methylation450K (321,473 CpGs)	Interstitial fibrosis (N=91)	-0.0290975	Beta (per M unit of methylation)	NA	2.12601e-06	Supplementary Data 1 (Combined Cohort Betas and P-values [FDR-adjusted])	No	NA	NA	NA	NA	NA	NA	NA
cg04423314	chr7	100239188	TFR2	Transferrin receptor protein 2	Gluck et al 2019 (PMID: 31165727)	Human kidney tubules (N=91)	any diabetes (45%), no diabetes (55%)	Methylation450K (321,473 CpGs)	Interstitial fibrosis (N=91)	-0.00655731	Beta (per M unit of methylation)	NA	0.000229038	Supplementary Data 1 (Combined Cohort Betas and P-values [FDR-adjusted])	No	1253	0.6337	--	0.172445	0.185618	-0.0131726	-0.00883712
cg04819487	chr14	25320054	STXBP6	Syntaxin-binding protein 6	Gluck et al 2019 (PMID: 31165727)	Human kidney tubules (N=91)	any diabetes (45%), no diabetes (55%)	Methylation450K (321,473 CpGs)	Interstitial fibrosis (N=91)	0.0174398	Beta (per M unit of methylation)	NA	5.25473e-07	Supplementary Data 1 (Combined Cohort Betas and P-values [FDR-adjusted])	No	1293	0.4959	++	0.941452	0.934927	0.00652453	0.00164748
cg04933530	chr14	77419754	NA	NA	Gluck et al 2019 (PMID: 31165727)	Human kidney tubules (N=91)	any diabetes (45%), no diabetes (55%)	Methylation450K (321,473 CpGs)	Interstitial fibrosis (N=91)	-0.0113259	Beta (per M unit of methylation)	NA	0.00204578	Supplementary Data 1 (Combined Cohort Betas and P-values [FDR-adjusted])	No	1290	0.2648	-+	0.717701	0.736685	-0.0189844	0.00511354
cg05318454	chr19	46117805	EML2	Protein EMSY-LIKE 2	Gluck et al 2019 (PMID: 31165727)	Human kidney tubules (N=91)	any diabetes (45%), no diabetes (55%)	Methylation450K (321,473 CpGs)	Interstitial fibrosis (N=91)	-0.01379	Beta (per M unit of methylation)	NA	2.40948e-06	Supplementary Data 1 (Combined Cohort Betas and P-values [FDR-adjusted])	No	1293	0.262	++	0.442671	0.428889	0.0137813	0.0128383
cg05783585	chr1	201118532	TMEM9	Proton-transporting V-type ATPase complex assembly regulator TMEM9	Gluck et al 2019 (PMID: 31165727)	Human kidney tubules (N=91)	any diabetes (45%), no diabetes (55%)	Methylation450K (321,473 CpGs)	Interstitial fibrosis (N=91)	-0.0100281	Beta (per M unit of methylation)	NA	0.000151746	Supplementary Data 1 (Combined Cohort Betas and P-values [FDR-adjusted])	No	1284	0.6583	++	0.798249	0.778527	0.0197213	0.0218146
cg05839365	chr12	133166658	NA	NA	Gluck et al 2019 (PMID: 31165727)	Human kidney tubules (N=91)	any diabetes (45%), no diabetes (55%)	Methylation450K (321,473 CpGs)	Interstitial fibrosis (N=91)	-0.00781668	Beta (per M unit of methylation)	NA	0.000280056	Supplementary Data 1 (Combined Cohort Betas and P-values [FDR-adjusted])	No	1228	0.7357	--	0.554823	0.563456	-0.00863276	-0.00354727
cg07267600	chr12	2750053	CACNA1C	Voltage-dependent L-type calcium channel subunit beta-3	Gluck et al 2019 (PMID: 31165727)	Human kidney tubules (N=91)	any diabetes (45%), no diabetes (55%)	Methylation450K (321,473 CpGs)	Interstitial fibrosis (N=91)	-0.0240241	Beta (per M unit of methylation)	NA	2.93462e-07	Supplementary Data 1 (Combined Cohort Betas and P-values [FDR-adjusted])	No	1288	0.4548	--	0.154602	0.159934	-0.00533113	-0.00252798
cg07584894	chr19	7827802	CLEC4M	C-type lectin domain family 4 member M	Gluck et al 2019 (PMID: 31165727)	Human kidney tubules (N=91)	any diabetes (45%), no diabetes (55%)	Methylation450K (321,473 CpGs)	Interstitial fibrosis (N=91)	0.0113968	Beta (per M unit of methylation)	NA	0.000209651	Supplementary Data 1 (Combined Cohort Betas and P-values [FDR-adjusted])	No	1291	0.3246	++	0.925278	0.921904	0.00337365	0.00383786
cg07888912	chr19	11305913	KANK2	KN motif and ankyrin repeat domain-containing protein 2	Gluck et al 2019 (PMID: 31165727)	Human kidney tubules (N=91)	any diabetes (45%), no diabetes (55%)	Methylation450K (321,473 CpGs)	Interstitial fibrosis (N=91)	-0.01116	Beta (per M unit of methylation)	NA	1.61939e-05	Supplementary Data 1 (Combined Cohort Betas and P-values [FDR-adjusted])	No	1293	0.8623	--	0.0918718	0.0988192	-0.00694737	-0.00483029
cg08105471	chr3	74439236	CNTN3	Contactin-3	Gluck et al 2019 (PMID: 31165727)	Human kidney tubules (N=91)	any diabetes (45%), no diabetes (55%)	Methylation450K (321,473 CpGs)	Interstitial fibrosis (N=91)	-0.00917648	Beta (per M unit of methylation)	NA	1.66513e-05	Supplementary Data 1 (Combined Cohort Betas and P-values [FDR-adjusted])	No	1216	0.3709	++	0.679232	0.671009	0.00822311	0.00350535
cg09889997	chr1	7692321	CAMTA1	Calmodulin-binding transcription activator 1	Gluck et al 2019 (PMID: 31165727)	Human kidney tubules (N=91)	any diabetes (45%), no diabetes (55%)	Methylation450K (321,473 CpGs)	Interstitial fibrosis (N=91)	-0.0144283	Beta (per M unit of methylation)	NA	0.00110953	Supplementary Data 1 (Combined Cohort Betas and P-values [FDR-adjusted])	No	1288	0.6999	--	0.0834968	0.0892868	-0.00578998	-0.00316963
cg10316899	chr1	39658128	MACF1	Microtubule-actin cross-linking factor 1	Gluck et al 2019 (PMID: 31165727)	Human kidney tubules (N=91)	any diabetes (45%), no diabetes (55%)	Methylation450K (321,473 CpGs)	Interstitial fibrosis (N=91)	-0.0166898	Beta (per M unit of methylation)	NA	4.63309e-09	Supplementary Data 1 (Combined Cohort Betas and P-values [FDR-adjusted])	No	1290	6.593e-05	++	0.633155	0.61949	0.0136656	0.00294056
cg10377245	chr17	80189973	SLC16A3	Monocarboxylate transporter 4	Gluck et al 2019 (PMID: 31165727)	Human kidney tubules (N=91)	any diabetes (45%), no diabetes (55%)	Methylation450K (321,473 CpGs)	Interstitial fibrosis (N=91)	-0.0159516	Beta (per M unit of methylation)	NA	0.00078029	Supplementary Data 1 (Combined Cohort Betas and P-values [FDR-adjusted])	No	1289	0.1684	--	0.0483782	0.0508231	-0.00244495	-0.0040054
cg10512292	chr12	4378267	NA	NA	Gluck et al 2019 (PMID: 31165727)	Human kidney tubules (N=91)	any diabetes (45%), no diabetes (55%)	Methylation450K (321,473 CpGs)	Interstitial fibrosis (N=91)	-0.0155958	Beta (per M unit of methylation)	NA	1.57986e-06	Supplementary Data 1 (Combined Cohort Betas and P-values [FDR-adjusted])	No	1243	0.3382	--	0.0182329	0.0183252	-9.2321e-05	-0.00262475
cg10752421	chr13	30107044	SLC7A1	Transmembrane 4 L6 family member 5	Gluck et al 2019 (PMID: 31165727)	Human kidney tubules (N=91)	any diabetes (45%), no diabetes (55%)	Methylation450K (321,473 CpGs)	Interstitial fibrosis (N=91)	0.0112683	Beta (per M unit of methylation)	NA	0.00173889	Supplementary Data 1 (Combined Cohort Betas and P-values [FDR-adjusted])	No	1150	0.2501	++	0.965554	0.96316	0.00239411	0.00216774
cg11288144	chr6	30649909	KIAA1949	Phostensin	Gluck et al 2019 (PMID: 31165727)	Human kidney tubules (N=91)	any diabetes (45%), no diabetes (55%)	Methylation450K (321,473 CpGs)	Interstitial fibrosis (N=91)	-0.0276396	Beta (per M unit of methylation)	NA	1.65156e-07	Supplementary Data 1 (Combined Cohort Betas and P-values [FDR-adjusted])	No	1259	0.6446	--	0.028971	0.029332	-0.000361024	-0.0002705
cg11356451	chr20	2637292	SNORD57	(Small Nucleolar RNA)	Gluck et al 2019 (PMID: 31165727)	Human kidney tubules (N=91)	any diabetes (45%), no diabetes (55%)	Methylation450K (321,473 CpGs)	Interstitial fibrosis (N=91)	-0.00895081	Beta (per M unit of methylation)	NA	0.000385502	Supplementary Data 1 (Combined Cohort Betas and P-values [FDR-adjusted])	No	1291	0.2612	++	0.706501	0.705977	0.000523075	0.00525349
cg11607882	chr8	132926948	EFR3A	Protein EFR3 homolog A	Gluck et al 2019 (PMID: 31165727)	Human kidney tubules (N=91)	any diabetes (45%), no diabetes (55%)	Methylation450K (321,473 CpGs)	Interstitial fibrosis (N=91)	0.0152772	Beta (per M unit of methylation)	NA	0.000319863	Supplementary Data 1 (Combined Cohort Betas and P-values [FDR-adjusted])	No	1231	0.584	++	0.941347	0.940645	0.000701891	0.00336903
cg11779239	chr17	73762276	GALK1	Galactokinase	Gluck et al 2019 (PMID: 31165727)	Human kidney tubules (N=91)	any diabetes (45%), no diabetes (55%)	Methylation450K (321,473 CpGs)	Interstitial fibrosis (N=91)	-0.0100936	Beta (per M unit of methylation)	NA	0.000323112	Supplementary Data 1 (Combined Cohort Betas and P-values [FDR-adjusted])	No	1289	0.588	++	0.817481	0.817342	0.000138416	0.00105338
cg12435551	chr1	118679290	SPAG17	Sperm-associated antigen 17	Gluck et al 2019 (PMID: 31165727)	Human kidney tubules (N=91)	any diabetes (45%), no diabetes (55%)	Methylation450K (321,473 CpGs)	Interstitial fibrosis (N=91)	-0.0345328	Beta (per M unit of methylation)	NA	6.24806e-12	Supplementary Data 1 (Combined Cohort Betas and P-values [FDR-adjusted])	No	1281	0.7097	++	0.0436137	0.0435588	5.48262e-05	0.000149217
cg13040418	chr8	116462556	TRPS1	Zinc finger transcription factor Trps1	Gluck et al 2019 (PMID: 31165727)	Human kidney tubules (N=91)	any diabetes (45%), no diabetes (55%)	Methylation450K (321,473 CpGs)	Interstitial fibrosis (N=91)	0.0169212	Beta (per M unit of methylation)	NA	0.000512452	Supplementary Data 1 (Combined Cohort Betas and P-values [FDR-adjusted])	No	1261	0.1577	++	0.945882	0.942503	0.00337914	0.000990755
cg13266096	chr11	62366806	MTA2	Metastasis-associated protein MTA2	Gluck et al 2019 (PMID: 31165727)	Human kidney tubules (N=91)	any diabetes (45%), no diabetes (55%)	Methylation450K (321,473 CpGs)	Interstitial fibrosis (N=91)	-0.0188313	Beta (per M unit of methylation)	NA	5.44453e-10	Supplementary Data 1 (Combined Cohort Betas and P-values [FDR-adjusted])	No	1267	0.4276	--	0.0337356	0.0346168	-0.000881143	-0.000803797
cg15705813	chr2	70297499	NA	NA	Gluck et al 2019 (PMID: 31165727)	Human kidney tubules (N=91)	any diabetes (45%), no diabetes (55%)	Methylation450K (321,473 CpGs)	Interstitial fibrosis (N=91)	-0.0121725	Beta (per M unit of methylation)	NA	7.06929e-06	Supplementary Data 1 (Combined Cohort Betas and P-values [FDR-adjusted])	No	1280	0.0004008	--	0.287479	0.292033	-0.00455396	-0.000669668
cg15941159	chr22	47075270	GRAMD4	GRAM domain-containing protein 4	Gluck et al 2019 (PMID: 31165727)	Human kidney tubules (N=91)	any diabetes (45%), no diabetes (55%)	Methylation450K (321,473 CpGs)	Interstitial fibrosis (N=91)	-0.00655534	Beta (per M unit of methylation)	NA	0.000155527	Supplementary Data 1 (Combined Cohort Betas and P-values [FDR-adjusted])	No	1231	0.4655	++	0.859748	0.855903	0.0038452	0.00218806
cg17203533	chr8	135648811	ZFAT	Zinc finger protein ZFAT	Gluck et al 2019 (PMID: 31165727)	Human kidney tubules (N=91)	any diabetes (45%), no diabetes (55%)	Methylation450K (321,473 CpGs)	Interstitial fibrosis (N=91)	0.0187485	Beta (per M unit of methylation)	NA	1.11023e-06	Supplementary Data 1 (Combined Cohort Betas and P-values [FDR-adjusted])	No	1283	0.5047	++	0.725211	0.716505	0.00870639	0.0014783
cg17971168	chr1	90303337	LRRC8D	Volume-regulated anion channel subunit LRRC8D	Gluck et al 2019 (PMID: 31165727)	Human kidney tubules (N=91)	any diabetes (45%), no diabetes (55%)	Methylation450K (321,473 CpGs)	Interstitial fibrosis (N=91)	0.0135445	Beta (per M unit of methylation)	NA	7.64456e-05	Supplementary Data 1 (Combined Cohort Betas and P-values [FDR-adjusted])	No	752	0.6036	+?	0.913497	0.89855	0.0149472	NA
cg18761422	chr15	96886238	NA	NA	Gluck et al 2019 (PMID: 31165727)	Human kidney tubules (N=91)	any diabetes (45%), no diabetes (55%)	Methylation450K (321,473 CpGs)	Interstitial fibrosis (N=91)	-0.0183204	Beta (per M unit of methylation)	NA	7.25568e-10	Supplementary Data 1 (Combined Cohort Betas and P-values [FDR-adjusted])	No	1292	0.3682	--	0.0217406	0.0225706	-0.000830037	-0.00171165
cg19681793	chr6	169651645	THBS2	Thrombospondin-2	Gluck et al 2019 (PMID: 31165727)	Human kidney tubules (N=91)	any diabetes (45%), no diabetes (55%)	Methylation450K (321,473 CpGs)	Interstitial fibrosis (N=91)	-0.00688	Beta (per M unit of methylation)	NA	9.54363e-06	Supplementary Data 1 (Combined Cohort Betas and P-values [FDR-adjusted])	No	1248	0.6192	-+	0.602089	0.602674	-0.000584902	0.00655679
cg19777644	chr1	167902728	BRP44	Mitochondrial pyruvate carrier 2	Gluck et al 2019 (PMID: 31165727)	Human kidney tubules (N=91)	any diabetes (45%), no diabetes (55%)	Methylation450K (321,473 CpGs)	Interstitial fibrosis (N=91)	0.0177205	Beta (per M unit of methylation)	NA	3.42105e-05	Supplementary Data 1 (Combined Cohort Betas and P-values [FDR-adjusted])	No	1256	0.2528	++	0.940546	0.933389	0.00715687	0.00178559
cg20597486	chr1	158979841	IFI16	Gamma-interferon-inducible protein 16	Gluck et al 2019 (PMID: 31165727)	Human kidney tubules (N=91)	any diabetes (45%), no diabetes (55%)	Methylation450K (321,473 CpGs)	Interstitial fibrosis (N=91)	-0.035468	Beta (per M unit of methylation)	NA	4.40644e-13	Supplementary Data 1 (Combined Cohort Betas and P-values [FDR-adjusted])	No	NA	NA	NA	NA	NA	NA	NA
cg20788199	chr3	47191823	SETD2	Histone-lysine N-methyltransferase SETD2	Gluck et al 2019 (PMID: 31165727)	Human kidney tubules (N=91)	any diabetes (45%), no diabetes (55%)	Methylation450K (321,473 CpGs)	Interstitial fibrosis (N=91)	0.025413	Beta (per M unit of methylation)	NA	0.000663555	Supplementary Data 1 (Combined Cohort Betas and P-values [FDR-adjusted])	No	1285	0.1347	++	0.94165	0.936425	0.00522467	0.00190329
cg20834178	chr4	6944071	TBC1D14	TBC1 domain family member 14	Gluck et al 2019 (PMID: 31165727)	Human kidney tubules (N=91)	any diabetes (45%), no diabetes (55%)	Methylation450K (321,473 CpGs)	Interstitial fibrosis (N=91)	-0.0212475	Beta (per M unit of methylation)	NA	9.47628e-09	Supplementary Data 1 (Combined Cohort Betas and P-values [FDR-adjusted])	No	1273	0.2886	--	0.0165397	0.0172269	-0.000687134	-0.00152301
cg20984924	chr6	31005837	NA	NA	Gluck et al 2019 (PMID: 31165727)	Human kidney tubules (N=91)	any diabetes (45%), no diabetes (55%)	Methylation450K (321,473 CpGs)	Interstitial fibrosis (N=91)	-0.0192942	Beta (per M unit of methylation)	NA	1.07594e-06	Supplementary Data 1 (Combined Cohort Betas and P-values [FDR-adjusted])	No	1233	0.538	++	0.958903	0.958193	0.000710306	0.00162009
cg21439672	chr12	7260546	C1RL	Complement C1r subcomponent-like protein	Gluck et al 2019 (PMID: 31165727)	Human kidney tubules (N=91)	any diabetes (45%), no diabetes (55%)	Methylation450K (321,473 CpGs)	Interstitial fibrosis (N=91)	-0.0110911	Beta (per M unit of methylation)	NA	1.59301e-05	Supplementary Data 1 (Combined Cohort Betas and P-values [FDR-adjusted])	No	1294	0.2943	--	0.248743	0.262111	-0.0133683	-0.00783244
cg21462428	chr12	4381448	CCND2	G1/S-specific cyclin-D2	Gluck et al 2019 (PMID: 31165727)	Human kidney tubules (N=91)	any diabetes (45%), no diabetes (55%)	Methylation450K (321,473 CpGs)	Interstitial fibrosis (N=91)	-0.0214927	Beta (per M unit of methylation)	NA	1.56616e-11	Supplementary Data 1 (Combined Cohort Betas and P-values [FDR-adjusted])	No	1275	0.6614	+-	0.0160172	0.0158712	0.000145946	-0.00130251
cg21607236	chr6	89967305	GABRR2	Gamma-aminobutyric acid receptor subunit rho-2 ·	Gluck et al 2019 (PMID: 31165727)	Human kidney tubules (N=91)	any diabetes (45%), no diabetes (55%)	Methylation450K (321,473 CpGs)	Interstitial fibrosis (N=91)	-0.00797978	Beta (per M unit of methylation)	NA	0.0234594	Supplementary Data 1 (Combined Cohort Betas and P-values [FDR-adjusted])	No	1125	0.8537	++	0.755532	0.746106	0.00942633	0.0163446
cg22413056	chr6	30650202	KIAA1949	Phostensin	Gluck et al 2019 (PMID: 31165727)	Human kidney tubules (N=91)	any diabetes (45%), no diabetes (55%)	Methylation450K (321,473 CpGs)	Interstitial fibrosis (N=91)	-0.0291209	Beta (per M unit of methylation)	NA	3.34653e-12	Supplementary Data 1 (Combined Cohort Betas and P-values [FDR-adjusted])	No	1262	0.7572	--	0.0174948	0.0177477	-0.000252905	-0.00148883
cg22507023	chr17	55946195	CUEDC1	CUE domain-containing protein 1	Gluck et al 2019 (PMID: 31165727)	Human kidney tubules (N=91)	any diabetes (45%), no diabetes (55%)	Methylation450K (321,473 CpGs)	Interstitial fibrosis (N=91)	-0.00977559	Beta (per M unit of methylation)	NA	0.000481998	Supplementary Data 1 (Combined Cohort Betas and P-values [FDR-adjusted])	No	1287	0.3503	--	0.270542	0.286026	-0.0154844	-0.0141097
cg22703162	chr15	96885418	NA	NA	Gluck et al 2019 (PMID: 31165727)	Human kidney tubules (N=91)	any diabetes (45%), no diabetes (55%)	Methylation450K (321,473 CpGs)	Interstitial fibrosis (N=91)	-0.0192425	Beta (per M unit of methylation)	NA	2.3766e-11	Supplementary Data 1 (Combined Cohort Betas and P-values [FDR-adjusted])	No	1265	0.6196	++	0.0415646	0.039521	0.00204354	0.0008053
cg22806907	chr17	40826212	PLEKHH3	Pleckstrin homology domain-containing family H member 3	Gluck et al 2019 (PMID: 31165727)	Human kidney tubules (N=91)	any diabetes (45%), no diabetes (55%)	Methylation450K (321,473 CpGs)	Interstitial fibrosis (N=91)	-0.0153323	Beta (per M unit of methylation)	NA	0.00121682	Supplementary Data 1 (Combined Cohort Betas and P-values [FDR-adjusted])	No	1226	0.4809	-+	0.0538199	0.0582699	-0.00444994	0.000172236
cg22999066	chr14	71867244	NA	NA	Gluck et al 2019 (PMID: 31165727)	Human kidney tubules (N=91)	any diabetes (45%), no diabetes (55%)	Methylation450K (321,473 CpGs)	Interstitial fibrosis (N=91)	0.0168701	Beta (per M unit of methylation)	NA	0.000112152	Supplementary Data 1 (Combined Cohort Betas and P-values [FDR-adjusted])	No	1272	0.2468	+-	0.968373	0.965359	0.00301433	-0.000538908
cg23124325	chr7	1686764	NA	NA	Gluck et al 2019 (PMID: 31165727)	Human kidney tubules (N=91)	any diabetes (45%), no diabetes (55%)	Methylation450K (321,473 CpGs)	Interstitial fibrosis (N=91)	-0.0107914	Beta (per M unit of methylation)	NA	0.000142331	Supplementary Data 1 (Combined Cohort Betas and P-values [FDR-adjusted])	No	1290	0.7856	++	0.673252	0.663573	0.00967904	0.0195544
cg23328707	chr3	9991622	PRRT3	Proline-rich transmembrane protein 3	Gluck et al 2019 (PMID: 31165727)	Human kidney tubules (N=91)	any diabetes (45%), no diabetes (55%)	Methylation450K (321,473 CpGs)	Interstitial fibrosis (N=91)	-0.0129769	Beta (per M unit of methylation)	NA	1.05834e-06	Supplementary Data 1 (Combined Cohort Betas and P-values [FDR-adjusted])	No	1284	0.3636	-+	0.759113	0.761164	-0.00205108	0.000473272
cg24035484	chr12	20000505	NA	NA	Gluck et al 2019 (PMID: 31165727)	Human kidney tubules (N=91)	any diabetes (45%), no diabetes (55%)	Methylation450K (321,473 CpGs)	Interstitial fibrosis (N=91)	-0.00761773	Beta (per M unit of methylation)	NA	0.00136044	Supplementary Data 1 (Combined Cohort Betas and P-values [FDR-adjusted])	No	1291	0.3539	--	0.0531611	0.0569237	-0.00376256	-0.00621211
cg24146125	chr6	30690376	TUBB	Tubulin beta chain	Gluck et al 2019 (PMID: 31165727)	Human kidney tubules (N=91)	any diabetes (45%), no diabetes (55%)	Methylation450K (321,473 CpGs)	Interstitial fibrosis (N=91)	-0.0099575	Beta (per M unit of methylation)	NA	3.23069e-06	Supplementary Data 1 (Combined Cohort Betas and P-values [FDR-adjusted])	No	1230	0.3217	-+	0.236344	0.237167	-0.000822671	0.00554136
cg24204477	chr17	16968059	MPRIP	Myosin phosphatase Rho-interacting protein	Gluck et al 2019 (PMID: 31165727)	Human kidney tubules (N=91)	any diabetes (45%), no diabetes (55%)	Methylation450K (321,473 CpGs)	Interstitial fibrosis (N=91)	0.0170007	Beta (per M unit of methylation)	NA	0.000272757	Supplementary Data 1 (Combined Cohort Betas and P-values [FDR-adjusted])	No	1288	0.176	++	0.970978	0.969464	0.00151432	0.00167086
cg25296938	chr7	98976900	ARPC1B	Actin-related protein 2/3 complex subunit 1B	Gluck et al 2019 (PMID: 31165727)	Human kidney tubules (N=91)	any diabetes (45%), no diabetes (55%)	Methylation450K (321,473 CpGs)	Interstitial fibrosis (N=91)	-0.0306658	Beta (per M unit of methylation)	NA	1.56616e-11	Supplementary Data 1 (Combined Cohort Betas and P-values [FDR-adjusted])	No	1291	0.105	--	0.0215743	0.0235051	-0.00193078	-0.00472478
cg25616514	chr3	11798996	NA	NA	Gluck et al 2019 (PMID: 31165727)	Human kidney tubules (N=91)	any diabetes (45%), no diabetes (55%)	Methylation450K (321,473 CpGs)	Interstitial fibrosis (N=91)	-0.00873348	Beta (per M unit of methylation)	NA	0.000461515	Supplementary Data 1 (Combined Cohort Betas and P-values [FDR-adjusted])	No	1265	0.02735	--	0.230772	0.246021	-0.0152494	-0.00694309
cg25742745	chr6	30689865	TUBB	Tubulin beta chain	Gluck et al 2019 (PMID: 31165727)	Human kidney tubules (N=91)	any diabetes (45%), no diabetes (55%)	Methylation450K (321,473 CpGs)	Interstitial fibrosis (N=91)	-0.0134184	Beta (per M unit of methylation)	NA	1.7744e-06	Supplementary Data 1 (Combined Cohort Betas and P-values [FDR-adjusted])	No	1285	0.9111	-+	0.0714124	0.0731849	-0.00177247	0.00101694
cg26115228	chr2	85116113	NA	NA	Gluck et al 2019 (PMID: 31165727)	Human kidney tubules (N=91)	any diabetes (45%), no diabetes (55%)	Methylation450K (321,473 CpGs)	Interstitial fibrosis (N=91)	-0.0216808	Beta (per M unit of methylation)	NA	4.71095e-10	Supplementary Data 1 (Combined Cohort Betas and P-values [FDR-adjusted])	No	1289	0.7025	--	0.0210447	0.0211843	-0.00013957	-0.00148149
cg26429629	chr5	169758391	LINC01366	(long intergenic non-protein coding RNA 1366 )	Gluck et al 2019 (PMID: 31165727)	Human kidney tubules (N=91)	any diabetes (45%), no diabetes (55%)	Methylation450K (321,473 CpGs)	Interstitial fibrosis (N=91)	-0.0237006	Beta (per M unit of methylation)	NA	7.32541e-07	Supplementary Data 1 (Combined Cohort Betas and P-values [FDR-adjusted])	No	1221	0.307	--	0.0222468	0.0225922	-0.000345394	-0.00242765
cg26479279	chr2	134254352	NCKAP5	Nck-associated protein 5	Gluck et al 2019 (PMID: 31165727)	Human kidney tubules (N=91)	any diabetes (45%), no diabetes (55%)	Methylation450K (321,473 CpGs)	Interstitial fibrosis (N=91)	0.0111634	Beta (per M unit of methylation)	NA	0.0157206	Supplementary Data 1 (Combined Cohort Betas and P-values [FDR-adjusted])	No	1292	0.5042	++	0.901457	0.892064	0.00939225	0.0047294
cg26555310	chr1	68914717	RPE65	Retinoid isomerohydrolase	Gluck et al 2019 (PMID: 31165727)	Human kidney tubules (N=91)	any diabetes (45%), no diabetes (55%)	Methylation450K (321,473 CpGs)	Interstitial fibrosis (N=91)	0.00950753	Beta (per M unit of methylation)	NA	0.00807359	Supplementary Data 1 (Combined Cohort Betas and P-values [FDR-adjusted])	No	1288	0.4706	--	0.915991	0.917011	-0.00102007	-0.00170242
cg26788737	chr1	226184782	C1orf55	Replication stress response regulator SDE2	Gluck et al 2019 (PMID: 31165727)	Human kidney tubules (N=91)	any diabetes (45%), no diabetes (55%)	Methylation450K (321,473 CpGs)	Interstitial fibrosis (N=91)	-0.0170433	Beta (per M unit of methylation)	NA	1.22889e-07	Supplementary Data 1 (Combined Cohort Betas and P-values [FDR-adjusted])	No	1285	0.3065	--	0.0226541	0.0227872	-0.000133029	-1.36e-05
cg26912069	chr5	107437721	FBXL17	F-box/LRR-repeat protein 17	Gluck et al 2019 (PMID: 31165727)	Human kidney tubules (N=91)	any diabetes (45%), no diabetes (55%)	Methylation450K (321,473 CpGs)	Interstitial fibrosis (N=91)	0.0199697	Beta (per M unit of methylation)	NA	0.000284677	Supplementary Data 1 (Combined Cohort Betas and P-values [FDR-adjusted])	No	1265	0.3831	++	0.966369	0.965109	0.00126041	0.00227533
cg00976509	chr11	130184046	ZBTB44	Zinc finger and BTB domain-containing protein 44	Qui et al. 2018 (PMID: 29709239)	Whole-blood (N=181)	Type 2 diabetes	Methylation450K (397,063 CpGs)	ESRD	0.394	OR (per M unit of methylation)	NA	6.92e-05	Table S2	No	1287	0.5638	--	0.0168282	0.0172438	-0.000415584	-0.000845493
cg01345517	chr12	16064533	DERA	Deoxyribose-phosphate aldolase	Qui et al. 2018 (PMID: 29709239)	Whole-blood (N=181)	Type 2 diabetes	Methylation450K (397,063 CpGs)	ESRD	0.189	OR (per M unit of methylation)	NA	9.81e-05	Table S2	No	1277	0.4952	--	0.0232336	0.0237474	-0.000513851	-0.0011189
cg01749530	chr10	75255289	PPP3CB	Serine/threonine-protein phosphatase 2B catalytic subunit beta isoform	Qui et al. 2018 (PMID: 29709239)	Whole-blood (N=181)	Type 2 diabetes	Methylation450K (397,063 CpGs)	ESRD	0.188	OR (per M unit of methylation)	NA	4.74e-05	Table S2	No	1283	0.9185	+-	0.0252244	0.0250543	0.00017011	-0.00132027
cg02236945	chr2	191269737	NA	NA	Qui et al. 2018 (PMID: 29709239)	Whole-blood (N=181)	Type 2 diabetes	Methylation450K (397,063 CpGs)	ESRD	0.23	OR (per M unit of methylation)	NA	0.000113085	Table S2	No	1293	0.5387	-+	0.959074	0.959337	-0.000262832	0.00158665
cg05554353	chr6	126277910	HINT3	Adenosine 5'-monophosphoramidase HINT3	Qui et al. 2018 (PMID: 29709239)	Whole-blood (N=181)	Type 2 diabetes	Methylation450K (397,063 CpGs)	ESRD	0.071	OR (per M unit of methylation)	NA	7.07e-05	Table S2	No	1061	0.5085	+-	0.0253067	0.0250603	0.000246373	-0.00188304
cg11147723	chr15	27786766	NA	NA	Qui et al. 2018 (PMID: 29709239)	Whole-blood (N=181)	Type 2 diabetes	Methylation450K (397,063 CpGs)	ESRD	0.253	OR (per M unit of methylation)	NA	3.59e-05	Table S2	No	1271	0.6308	+-	0.887786	0.88528	0.00250633	-0.00482266
cg11209832	chr3	147098395	NA	NA	Qui et al. 2018 (PMID: 29709239)	Whole-blood (N=181)	Type 2 diabetes	Methylation450K (397,063 CpGs)	ESRD	4.35	OR (per M unit of methylation)	NA	0.000110246	Table S2	No	1291	0.7746	--	0.0552797	0.0554481	-0.000168414	-0.000781719
cg12769599	chr11	87837113	NA	NA	Qui et al. 2018 (PMID: 29709239)	Whole-blood (N=181)	Type 2 diabetes	Methylation450K (397,063 CpGs)	ESRD	0.269	OR (per M unit of methylation)	NA	0.000102189	Table S2	No	1287	0.5616	--	0.0978949	0.103075	-0.00517965	-0.00413507
cg13239077	chr3	184081208	POLR2H	DNA-directed RNA polymerases I, II, and III subunit RPABC3	Qui et al. 2018 (PMID: 29709239)	Whole-blood (N=181)	Type 2 diabetes	Methylation450K (397,063 CpGs)	ESRD	5.75	OR (per M unit of methylation)	NA	0.000108451	Table S2	No	1289	0.784	+-	0.0284398	0.0282619	0.000177864	-0.000822179
cg14625631	chr8	97507079	SDC2	Syndecan-2	Qui et al. 2018 (PMID: 29709239)	Whole-blood (N=181)	Type 2 diabetes	Methylation450K (397,063 CpGs)	ESRD	10.2	OR (per M unit of methylation)	NA	2.44e-05	Table S2	No	1282	0.2423	--	0.0296536	0.0313162	-0.00166265	-0.000324458
cg15692172	chr6	170561912	NA	NA	Qui et al. 2018 (PMID: 29709239)	Whole-blood (N=181)	Type 2 diabetes	Methylation450K (397,063 CpGs)	ESRD	2.89	OR (per M unit of methylation)	NA	0.000114094	Table S2	No	1224	0.9376	+-	0.923658	0.919746	0.00391275	-0.000130919
cg18682921	chr6	8432072	SLC35B3	Adenosine 3'-phospho 5'-phosphosulfate transporter 2	Qui et al. 2018 (PMID: 29709239)	Whole-blood (N=181)	Type 2 diabetes	Methylation450K (397,063 CpGs)	ESRD	2.39	OR (per M unit of methylation)	NA	5.08e-05	Table S2	No	1261	0.1704	++	0.95298	0.94804	0.00493954	0.00112411
cg19827712	chr2	169316491	LASS6	Ceramide synthase 6	Qui et al. 2018 (PMID: 29709239)	Whole-blood (N=181)	Type 2 diabetes	Methylation450K (397,063 CpGs)	ESRD	4.19	OR (per M unit of methylation)	NA	0.000109422	Table S2	No	1279	0.06211	-+	0.867863	0.86861	-0.000747093	0.00871712
cg21930118	chr5	140705845	NA	NA	Qui et al. 2018 (PMID: 29709239)	Whole-blood (N=181)	Type 2 diabetes	Methylation450K (397,063 CpGs)	ESRD	0.172	OR (per M unit of methylation)	NA	5.29e-05	Table S2	No	1291	0.867	-+	0.0582242	0.0609389	-0.00271467	0.00235999
cg24311373	chr15	51203304	AP4E1	AP-4 complex subunit epsilon-1	Qui et al. 2018 (PMID: 29709239)	Whole-blood (N=181)	Type 2 diabetes	Methylation450K (397,063 CpGs)	ESRD	2.34	OR (per M unit of methylation)	NA	8.66e-05	Table S2	No	1291	0.5287	++	0.959031	0.95624	0.00279162	0.00193359
cg25020969	chr7	1967802	MAD1L1	Mitotic spindle assembly checkpoint protein MAD2A	Qui et al. 2018 (PMID: 29709239)	Whole-blood (N=181)	Type 2 diabetes	Methylation450K (397,063 CpGs)	ESRD	5.98	OR (per M unit of methylation)	NA	0.000109515	Table S2	No	1251	0.4082	++	0.870543	0.86158	0.00896242	0.00515229
cg27005906	chr12	6540162	NA	NA	Qui et al. 2018 (PMID: 29709239)	Whole-blood (N=181)	Type 2 diabetes	Methylation450K (397,063 CpGs)	ESRD	0.171	OR (per M unit of methylation)	NA	9.62e-05	Table S2	No	1293	0.1342	--	0.559781	0.578752	-0.0189716	-0.00831874
cg27222172	chr13	44454195	C13orf31	Purine nucleoside phosphorylase LACC1	Qui et al. 2018 (PMID: 29709239)	Whole-blood (N=181)	Type 2 diabetes	Methylation450K (397,063 CpGs)	ESRD	0.303	OR (per M unit of methylation)	NA	9.4e-05	Table S2	No	1278	0.4823	--	0.0187881	0.0188967	-0.000108562	-0.00197837
cg27356188	chr5	637386	CEP72	Centrosomal protein of 72 kDa	Qui et al. 2018 (PMID: 29709239)	Whole-blood (N=181)	Type 2 diabetes	Methylation450K (397,063 CpGs)	ESRD	3.97	OR (per M unit of methylation)	NA	9.07e-05	Table S2	No	627	0.981	+?	0.942361	0.940306	0.00205507	NA
cg27556193	chr2	63277930	OTX1	Homeobox protein OTX1	Qui et al. 2018 (PMID: 29709239)	Whole-blood (N=181)	Type 2 diabetes	Methylation450K (397,063 CpGs)	ESRD	0.353	OR (per M unit of methylation)	NA	8.48e-06	Table S2	No	1249	0.82	--	0.0204154	0.0205189	-0.000103484	-0.000283618
cg00124213	chr4	37977849	TBC1D1	TBC1 Domain Family Member 1	Sheng et al 2020 (PMID: 33144501)	Whole-blood	any diabetes	MethylationEPIC (866,836 CpGs)	eGFR slope (N=410)	-1.4	Beta (per M unit of methylation)	0.31	1.1e-05	Dataset S6	No	1243	0.8442	-+	0.950038	0.950724	-0.000685342	0.000453567
cg00163510	chr1	214722952	PTPN14	Protein Tyrosine Phosphatase Non-Receptor Type 14	Sheng et al 2020 (PMID: 33144501)	Whole-blood	any diabetes	MethylationEPIC (866,836 CpGs)	eGFR slope (N=410)	-1.44	Beta (per M unit of methylation)	0.33	1.67e-05	Dataset S6	No	1213	0.407	++	0.912486	0.909894	0.0025918	0.0019566
cg00615654	chr10	1382248	WDR37	WD Repeat Domain 37	Sheng et al 2020 (PMID: 33144501)	Whole-blood	any diabetes	MethylationEPIC (866,836 CpGs)	Albuminuria (N=473)	0.11	Beta (per M unit of methylation)	0.03	1.87e-05	Dataset S3	No	1279	0.2593	++	0.920051	0.90981	0.0102409	0.00241121
cg00636526	chr11	13740837	PTH	Parathyroid Hormone	Sheng et al 2020 (PMID: 33144501)	Whole-blood	any diabetes	MethylationEPIC (866,836 CpGs)	eGFR slope (N=410)	-0.35	Beta (per M unit of methylation)	0.08	4.18e-05	Dataset S6	Yes	1285	0.5595	+-	0.801601	0.790792	0.010809	-0.0143347
cg00735267	chr1	156593668	HAPLN2	Hyaluronan And Proteoglycan Link Protein 2	Sheng et al 2020 (PMID: 33144501)	Whole-blood	any diabetes	MethylationEPIC (866,836 CpGs)	eGFR slope (N=410)	-2.37	Beta (per M unit of methylation)	0.55	1.96e-05	Dataset S6	Yes	1276	0.599	-+	0.156824	0.161549	-0.00472551	0.00974359
cg00821098	chr10	101419190	ENTPD7	Lysosomal Apyrase-Like Protein 1	Sheng et al 2020 (PMID: 33144501)	Whole-blood	any diabetes	MethylationEPIC (866,836 CpGs)	eGFR (N=473)	-4.79	Beta (per M unit of methylation)	1.08	1.21e-05	Dataset S4	No	1248	0.7163	+-	0.0733186	0.0725101	0.000808442	-0.00365978
cg00960017	chr1	205091398	RBBP5	Histone Lysine Methyltransferase Complex Subunit	Sheng et al 2020 (PMID: 33144501)	Whole-blood	any diabetes	MethylationEPIC (866,836 CpGs)	eGFR (N=473)	-3.93	Beta (per M unit of methylation)	0.82	2.49e-06	Dataset S4	No	1262	0.6686	+-	0.0151108	0.0146572	0.00045359	-0.00186156
cg00977903	chr1	43317191	CCDC23	Small Vasohibin Binding Protein	Sheng et al 2020 (PMID: 33144501)	Whole-blood	any diabetes	MethylationEPIC (866,836 CpGs)	eGFR (N=473)	-8.13	Beta (per M unit of methylation)	1.76	4.83e-06	Dataset S4	No	1284	0.4824	++	0.866743	0.863841	0.00290217	0.00161365
cg00988548	chr1	32321494	SPOCD1	SPOC Domain Containing 1	Sheng et al 2020 (PMID: 33144501)	Whole-blood	any diabetes	MethylationEPIC (866,836 CpGs)	eGFR (N=473)	8.16	Beta (per M unit of methylation)	1.84	1.2e-05	Dataset S4	No	1288	0.3381	++	0.653784	0.644943	0.00884094	0.0100612
cg01087239	chr19	18385502	PGPEP1	Pyroglutamyl-Peptidase I	Sheng et al 2020 (PMID: 33144501)	Whole-blood	any diabetes	MethylationEPIC (866,836 CpGs)	eGFR slope (N=410)	3.76	Beta (per M unit of methylation)	0.86	1.69e-05	Dataset S6	No	1293	0.5006	++	0.598891	0.583336	0.0155545	0.0190185
cg01249659	chr4	154604546	RNF175	Ring Finger Protein 175	Sheng et al 2020 (PMID: 33144501)	Whole-blood	any diabetes	MethylationEPIC (866,836 CpGs)	Albuminuria (N=473)	0.25	Beta (per M unit of methylation)	0.06	1.29e-05	Dataset S3	Yes	1286	0.1637	-+	0.82076	0.824492	-0.00373212	0.00975124
cg01491004	chr21	43998754	RSPH1	Radial Spoke Head Component 1	Sheng et al 2020 (PMID: 33144501)	Whole-blood	any diabetes	MethylationEPIC (866,836 CpGs)	eGFR slope (N=410)	-1.01	Beta (per M unit of methylation)	0.17	4.63e-09	Dataset S6	Yes	1263	0.8201	+-	0.974408	0.973686	0.000721389	-0.000126941
cg01559597	chr6	14716193	DTNBP1	Dystrobrevin Binding Protein 1	Sheng et al 2020 (PMID: 33144501)	Whole-blood	any diabetes	MethylationEPIC (866,836 CpGs)	Albuminuria (N=473)	-1.35	Beta (per M unit of methylation)	0.3	1.05e-05	Dataset S3	No	791	0.7714	-?	0.786605	0.787567	-0.000961922	NA
cg01585571	chr20	41691815	SRSF6	Serine And Arginine Rich Splicing Factor 6	Sheng et al 2020 (PMID: 33144501)	Whole-blood	any diabetes	MethylationEPIC (866,836 CpGs)	Albuminuria (N=473)	-1.37	Beta (per M unit of methylation)	0.26	2.09e-07	Dataset S3	Yes	1288	0.3193	++	0.695618	0.688677	0.00694145	0.0119531
cg01587911	chr11	77440079	AAMDC	Adipogenesis Associated Mth938 Domain Containing	Sheng et al 2020 (PMID: 33144501)	Whole-blood	any diabetes	MethylationEPIC (866,836 CpGs)	eGFR slope (N=410)	-1.38	Beta (per M unit of methylation)	0.34	4.88e-05	Dataset S6	Yes	1286	0.6863	+-	0.952061	0.947527	0.00453396	-0.00204755
cg01936319	chr15	41523707	EXD1	Exonuclease 3'-5' Domain Containing 1	Sheng et al 2020 (PMID: 33144501)	Whole-blood	any diabetes	MethylationEPIC (866,836 CpGs)	eGFR slope (N=410)	1.77	Beta (per M unit of methylation)	0.39	8.18e-06	Dataset S6	No	1192	0.3997	+-	0.0249818	0.0245715	0.000410354	-0.0012283
cg01947346	chr6	26988055	HIST1H2AG	H2A Clustered Histone 11	Sheng et al 2020 (PMID: 33144501)	Whole-blood	any diabetes	MethylationEPIC (866,836 CpGs)	Albuminuria (N=473)	0.71	Beta (per M unit of methylation)	0.16	1.84e-05	Dataset S3	Yes	1275	0.8076	--	0.0311638	0.0339949	-0.00283116	-0.00159857
cg01963035	chr5	90075932	GPR98	Adhesion G Protein-Coupled Receptor V1	Sheng et al 2020 (PMID: 33144501)	Whole-blood	any diabetes	MethylationEPIC (866,836 CpGs)	Albuminuria (N=473)	-0.4	Beta (per M unit of methylation)	0.09	4.94e-06	Dataset S3	No	1292	0.8837	+-	0.843356	0.805961	0.0373948	-0.0027045
cg02058107	chr4	140476430	RAB33B	Ras-Related Protein Rab-33B	Sheng et al 2020 (PMID: 33144501)	Whole-blood	any diabetes	MethylationEPIC (866,836 CpGs)	eGFR slope (N=410)	-2.62	Beta (per M unit of methylation)	0.6	1.78e-05	Dataset S6	Yes	1287	0.3012	--	0.025213	0.025562	-0.000348998	-0.00173084
cg02084979	chr14	102981630	TECPR2	Tectonin Beta-Propeller Repeat Containing 2	Sheng et al 2020 (PMID: 33144501)	Whole-blood	any diabetes	MethylationEPIC (866,836 CpGs)	Kidney function decline	0.87	Beta (per M unit of methylation)	0.21	2.7e-05	Dataset S5	No	1244	0.3852	++	0.926903	0.926013	0.00089012	0.00253373
cg02157636	chr11	68476835	GAL	Galanin And GMAP Prepropeptide	Sheng et al 2020 (PMID: 33144501)	Whole-blood	any diabetes	MethylationEPIC (866,836 CpGs)	eGFR (N=473)	-8.85	Beta (per M unit of methylation)	2.13	3.94e-05	Dataset S4	Yes	1287	0.8996	-+	0.561661	0.576846	-0.015185	0.00920432
cg02556185	chr16	10448005	GRIN2A	Glutamate Ionotropic Receptor NMDA Type Subunit 2A	Sheng et al 2020 (PMID: 33144501)	Whole-blood	any diabetes	MethylationEPIC (866,836 CpGs)	Albuminuria (N=473)	-0.33	Beta (per M unit of methylation)	0.08	4.42e-05	Dataset S3	Yes	NA	NA	NA	NA	NA	NA	NA
cg02713581	chr15	63449717	RPS27L	Ribosomal Protein S27 Like	Sheng et al 2020 (PMID: 33144501)	Whole-blood	any diabetes	MethylationEPIC (866,836 CpGs)	eGFR slope (N=410)	-1.23	Beta (per M unit of methylation)	0.24	5.63e-07	Dataset S6	No	1276	0.4675	--	0.0296402	0.0311978	-0.00155754	-0.000731153
cg02800630	chr4	114143822	CAMK2D	Calcium/Calmodulin Dependent Protein Kinase II Delta	Sheng et al 2020 (PMID: 33144501)	Whole-blood	any diabetes	MethylationEPIC (866,836 CpGs)	eGFR slope (N=410)	0.88	Beta (per M unit of methylation)	0.2	1.78e-05	Dataset S6	Yes	1293	0.3048	++	0.825587	0.820488	0.00509889	0.0119534
cg02877856	chr16	281284	LUC7L	Putative RNA-Binding Protein Luc7-Like 1	Sheng et al 2020 (PMID: 33144501)	Whole-blood	any diabetes	MethylationEPIC (866,836 CpGs)	eGFR (N=473)	-11.54	Beta (per M unit of methylation)	2.49	4.78e-06	Dataset S4	No	NA	NA	NA	NA	NA	NA	NA
cg03048947	chr1	225611366	AC092811.1	Novel Transcript	Sheng et al 2020 (PMID: 33144501)	Whole-blood	any diabetes	MethylationEPIC (866,836 CpGs)	Kidney function decline	0.78	Beta (per M unit of methylation)	0.19	4.69e-05	Dataset S5	No	1294	0.0002498	++	0.652444	0.645707	0.00673782	0.010919
cg03109384	chr2	172637712	DYNC1I2	Dynein Cytoplasmic 1 Intermediate Chain 2	Sheng et al 2020 (PMID: 33144501)	Whole-blood	any diabetes	MethylationEPIC (866,836 CpGs)	Albuminuria (N=473)	-0.46	Beta (per M unit of methylation)	0.11	3.93e-05	Dataset S3	Yes	NA	NA	NA	NA	NA	NA	NA
cg03185726	chr8	9107382	PPP1R3B	Protein Phosphatase 1 Regulatory Subunit 3B	Sheng et al 2020 (PMID: 33144501)	Whole-blood	any diabetes	MethylationEPIC (866,836 CpGs)	Kidney function decline	1.17	Beta (per M unit of methylation)	0.27	1.76e-05	Dataset S5	No	NA	NA	NA	NA	NA	NA	NA
cg03198616	chr16	14287163	PARN	Poly(A)-Specific Ribonuclease	Sheng et al 2020 (PMID: 33144501)	Whole-blood	any diabetes	MethylationEPIC (866,836 CpGs)	eGFR slope (N=410)	2.27	Beta (per M unit of methylation)	0.53	1.87e-05	Dataset S6	Yes	1212	0.5031	++	0.714088	0.702511	0.0115773	0.014845
cg03280438	chr12	19282013	PLEKHA5	Pleckstrin Homology Domain Containing A5	Sheng et al 2020 (PMID: 33144501)	Whole-blood	any diabetes	MethylationEPIC (866,836 CpGs)	eGFR (N=473)	2.13	Beta (per M unit of methylation)	0.5	2.41e-05	Dataset S4	Yes	1283	0.2888	++	0.767944	0.765272	0.00267185	0.0110587
cg03342530	chr16	50502218	BRD7	Bromodomain Containing 7	Sheng et al 2020 (PMID: 33144501)	Whole-blood	any diabetes	MethylationEPIC (866,836 CpGs)	eGFR slope (N=410)	1.03	Beta (per M unit of methylation)	0.25	3.3e-05	Dataset S6	No	782	0.9535	-?	0.0428449	0.0442428	-0.00139792	NA
cg03442477	chr8	143746308	PSCA	Prostate Stem Cell Antigen	Sheng et al 2020 (PMID: 33144501)	Whole-blood	any diabetes	MethylationEPIC (866,836 CpGs)	eGFR (N=473)	1.89	Beta (per M unit of methylation)	0.45	3.78e-05	Dataset S4	Yes	1252	0.4602	--	0.913032	0.91967	-0.00663775	-0.00949635
cg03570994	chr6	32121143	PPT2	Palmitoyl-Protein Thioesterase 2	Sheng et al 2020 (PMID: 33144501)	Whole-blood	any diabetes	MethylationEPIC (866,836 CpGs)	eGFR slope (N=410)	-1.66	Beta (per M unit of methylation)	0.4	3.47e-05	Dataset S6	No	1212	0.4007	--	0.730127	0.739068	-0.00894141	-0.00273368
cg03574519	chr17	8321431	RNF222	Ring Finger Protein 222	Sheng et al 2020 (PMID: 33144501)	Whole-blood	any diabetes	MethylationEPIC (866,836 CpGs)	eGFR (N=473)	-6.52	Beta (per M unit of methylation)	1.54	2.78e-05	Dataset S4	Yes	1290	0.6992	-+	0.639186	0.644952	-0.00576613	0.0236098
cg03701077	chr1	154668925	AL606500.1	Novel Transcript	Sheng et al 2020 (PMID: 33144501)	Whole-blood	any diabetes	MethylationEPIC (866,836 CpGs)	eGFR slope (N=410)	-0.6	Beta (per M unit of methylation)	0.15	4.89e-05	Dataset S6	Yes	1287	0.1648	++	0.950893	0.94477	0.00612277	0.00360463
cg03741350	chr17	29296455	TEFM	Transcription Elongation Factor, Mitochondrial	Sheng et al 2020 (PMID: 33144501)	Whole-blood	any diabetes	MethylationEPIC (866,836 CpGs)	Albuminuria (N=473)	0.91	Beta (per M unit of methylation)	0.22	3.45e-05	Dataset S3	Yes	1277	0.09943	--	0.802421	0.813585	-0.0111646	-0.00883295
cg03934433	chr11	118799453	UPK2	Uroplakin 2	Sheng et al 2020 (PMID: 33144501)	Whole-blood	any diabetes	MethylationEPIC (866,836 CpGs)	Albuminuria (N=473)	0.47	Beta (per M unit of methylation)	0.08	8.85e-09	Dataset S3	No	1232	0.9109	-+	0.05495	0.056014	-0.00106395	0.000417917
cg03936012	chr13	37633916	SUPT20H	SPT20 Homolog	Sheng et al 2020 (PMID: 33144501)	Whole-blood	any diabetes	MethylationEPIC (866,836 CpGs)	eGFR (N=473)	-2.19	Beta (per M unit of methylation)	0.51	2.16e-05	Dataset S4	No	1273	0.9133	+-	0.0184987	0.0181083	0.000390437	-0.00056096
cg03946288	chr4	156708550	GUCY1B3	Guanylate Cyclase 1 Soluble Subunit Beta 1	Sheng et al 2020 (PMID: 33144501)	Whole-blood	any diabetes	MethylationEPIC (866,836 CpGs)	Kidney function decline	-0.75	Beta (per M unit of methylation)	0.18	3.32e-05	Dataset S5	Yes	1289	0.4514	--	0.0767567	0.0829064	-0.00614974	-0.00471264
cg03966514	chr13	36919738	SPG20OS	SPART Antisense RNA 1	Sheng et al 2020 (PMID: 33144501)	Whole-blood	any diabetes	MethylationEPIC (866,836 CpGs)	eGFR slope (N=410)	0.59	Beta (per M unit of methylation)	0.13	1.11e-05	Dataset S6	No	1148	0.5878	-+	0.0691853	0.0693737	-0.000188442	0.00414766
cg04065347	chr1	54484161	LDLRAD1	Low Density Lipoprotein Receptor Class A Domain Containing 1	Sheng et al 2020 (PMID: 33144501)	Whole-blood	any diabetes	MethylationEPIC (866,836 CpGs)	Albuminuria (N=473)	0.88	Beta (per M unit of methylation)	0.21	4.45e-05	Dataset S3	No	1269	0.6208	++	0.830232	0.826983	0.00324917	0.00216371
cg04105639	chr18	66602873	CCDC102B	Coiled-Coil Domain Containing 102B	Sheng et al 2020 (PMID: 33144501)	Whole-blood	any diabetes	MethylationEPIC (866,836 CpGs)	Albuminuria (N=473)	-1.44	Beta (per M unit of methylation)	0.3	2.12e-06	Dataset S3	Yes	1283	0.3228	-+	0.731106	0.731619	-0.000512287	0.00287075
cg04184571	chr5	158647548	UBLCP1	Ubiquitin Like Domain Containing CTD Phosphatase 1	Sheng et al 2020 (PMID: 33144501)	Whole-blood	any diabetes	MethylationEPIC (866,836 CpGs)	Albuminuria (N=473)	1.2	Beta (per M unit of methylation)	0.28	1.86e-05	Dataset S3	Yes	1291	0.1803	--	0.374763	0.396884	-0.0221206	-0.00285199
cg04222466	chr5	151813212	G3BP1	G3BP Stress Granule Assembly Factor 1	Sheng et al 2020 (PMID: 33144501)	Whole-blood	any diabetes	MethylationEPIC (866,836 CpGs)	eGFR (N=473)	4.15	Beta (per M unit of methylation)	0.95	1.4e-05	Dataset S4	Yes	1290	0.2821	++	0.623089	0.605647	0.0174422	0.0113773
cg04222920	chr7	17980717	HDAC9	Histone Deacetylase 9	Sheng et al 2020 (PMID: 33144501)	Whole-blood	any diabetes	MethylationEPIC (866,836 CpGs)	eGFR slope (N=410)	0.66	Beta (per M unit of methylation)	0.16	2.93e-05	Dataset S6	No	1225	0.8348	+-	0.0285461	0.0282424	0.000303681	-0.00133622
cg04265603	chr7	158886120	WDR60	WD Repeat Domain 60	Sheng et al 2020 (PMID: 33144501)	Whole-blood	any diabetes	MethylationEPIC (866,836 CpGs)	eGFR slope (N=410)	-1	Beta (per M unit of methylation)	0.24	3.43e-05	Dataset S6	No	1150	0.2599	++	0.91078	0.910209	0.000570923	0.00188998
cg04353150	chr15	77722632	HMG20A	High Mobility Group 20A	Sheng et al 2020 (PMID: 33144501)	Whole-blood	any diabetes	MethylationEPIC (866,836 CpGs)	Albuminuria (N=473)	0.14	Beta (per M unit of methylation)	0.03	1.31e-05	Dataset S3	Yes	NA	NA	NA	NA	NA	NA	NA
cg04380576	chr3	50350790	HYAL1	Hyaluronidase 1	Sheng et al 2020 (PMID: 33144501)	Whole-blood	any diabetes	MethylationEPIC (866,836 CpGs)	eGFR slope (N=410)	-2.38	Beta (per M unit of methylation)	0.56	2.27e-05	Dataset S6	No	1268	0.9425	-+	0.842396	0.843756	-0.00136012	0.00139577
cg04645545	chr10	103534563	FGF8	Fibroblast Growth Factor 8	Sheng et al 2020 (PMID: 33144501)	Whole-blood	any diabetes	MethylationEPIC (866,836 CpGs)	eGFR (N=473)	-7.07	Beta (per M unit of methylation)	1.7	3.79e-05	Dataset S4	No	1273	0.8662	--	0.104861	0.110761	-0.00589954	-0.00440929
cg05048685	chr8	143413551	TSNARE1	T-SNARE Domain Containing 1	Sheng et al 2020 (PMID: 33144501)	Whole-blood	any diabetes	MethylationEPIC (866,836 CpGs)	eGFR slope (N=410)	-2.03	Beta (per M unit of methylation)	0.44	6.8e-06	Dataset S6	No	1263	0.394	++	0.870216	0.86883	0.00138587	0.00224228
cg05083515	chr7	39451550	POU6F2	POU Class 6 Homeobox 2	Sheng et al 2020 (PMID: 33144501)	Whole-blood	any diabetes	MethylationEPIC (866,836 CpGs)	eGFR slope (N=410)	0.85	Beta (per M unit of methylation)	0.17	1.72e-06	Dataset S6	Yes	1282	0.6052	++	0.893932	0.889398	0.0045333	0.00532027
cg05104099	chr16	3714340	TRAP1	TNF Receptor Associated Protein 1	Sheng et al 2020 (PMID: 33144501)	Whole-blood	any diabetes	MethylationEPIC (866,836 CpGs)	eGFR slope (N=410)	-1.04	Beta (per M unit of methylation)	0.25	3.9e-05	Dataset S6	No	1284	0.3366	++	0.961137	0.960392	0.000745018	9.26e-05
cg05575505	chr15	101262162	ASB7	Ankyrin Repeat And SOCS Box Containing 7	Sheng et al 2020 (PMID: 33144501)	Whole-blood	any diabetes	MethylationEPIC (866,836 CpGs)	eGFR (N=473)	8.25	Beta (per M unit of methylation)	1.8	6.23e-06	Dataset S4	No	1294	0.006008	--	0.30017	0.326531	-0.0263611	-0.0222837
cg05775742	chr12	121022424	RNF10	Ring Finger Protein 10	Sheng et al 2020 (PMID: 33144501)	Whole-blood	any diabetes	MethylationEPIC (866,836 CpGs)	eGFR slope (N=410)	-1.74	Beta (per M unit of methylation)	0.35	7.41e-07	Dataset S6	No	1273	0.5102	+-	0.0302011	0.0300252	0.000175952	-0.000949089
cg05890243	chr3	101396897	CEP97	Centrosomal Protein 97	Sheng et al 2020 (PMID: 33144501)	Whole-blood	any diabetes	MethylationEPIC (866,836 CpGs)	Albuminuria (N=473)	1.88	Beta (per M unit of methylation)	0.45	3.18e-05	Dataset S3	No	1272	0.4494	++	0.784786	0.781318	0.00346707	0.00423687
cg06003410	chr20	24968599	CST7	Cystatin F	Sheng et al 2020 (PMID: 33144501)	Whole-blood	any diabetes	MethylationEPIC (866,836 CpGs)	Albuminuria (N=473)	0.75	Beta (per M unit of methylation)	0.17	1.51e-05	Dataset S3	Yes	1265	0.7295	++	0.785985	0.775511	0.0104741	0.0208242
cg06149604	chr1	113933334	MAGI3	Membrane-Associated Guanylate Kinase Inverted 3	Sheng et al 2020 (PMID: 33144501)	Whole-blood	any diabetes	MethylationEPIC (866,836 CpGs)	eGFR slope (N=410)	-0.86	Beta (per M unit of methylation)	0.2	2.26e-05	Dataset S6	Yes	1175	0.4554	--	0.0274358	0.028422	-0.000986238	-0.00150803
cg06183333	chr12	118797525	TAOK3	TAO Kinase 3	Sheng et al 2020 (PMID: 33144501)	Whole-blood	any diabetes	MethylationEPIC (866,836 CpGs)	eGFR slope (N=410)	0.72	Beta (per M unit of methylation)	0.17	2.98e-05	Dataset S6	Yes	1280	0.1639	--	0.0211175	0.0214545	-0.000337047	-0.00305877
cg06321447	chr3	177334411	KCNMB2	Potassium Calcium-Activated Channel Subfamily M Regulatory	Sheng et al 2020 (PMID: 33144501)	Whole-blood	any diabetes	MethylationEPIC (866,836 CpGs)	eGFR (N=473)	-10.61	Beta (per M unit of methylation)	2.21	2.06e-06	Dataset S4	Yes	1278	0.9626	-+	0.622448	0.633284	-0.0108367	0.00197639
cg06359616	chr7	91836908	KRIT1	KRIT1 Ankyrin Repeat Containing	Sheng et al 2020 (PMID: 33144501)	Whole-blood	any diabetes	MethylationEPIC (866,836 CpGs)	eGFR slope (N=410)	-1.13	Beta (per M unit of methylation)	0.27	4.67e-05	Dataset S6	Yes	1290	0.2802	++	0.495845	0.485011	0.0108345	0.00113117
cg06431655	chr15	58605733	LIPC	Lipase C. Hepatic Type	Sheng et al 2020 (PMID: 33144501)	Whole-blood	any diabetes	MethylationEPIC (866,836 CpGs)	eGFR slope (N=410)	5.72	Beta (per M unit of methylation)	1.25	6.27e-06	Dataset S6	Yes	1288	0.4812	++	0.50606	0.493724	0.0123353	0.0238931
cg06470650	chr5	49739641	EMB	Embigin	Sheng et al 2020 (PMID: 33144501)	Whole-blood	any diabetes	MethylationEPIC (866,836 CpGs)	Albuminuria (N=473)	-0.99	Beta (per M unit of methylation)	0.24	4.73e-05	Dataset S3	Yes	NA	NA	NA	NA	NA	NA	NA
cg06736000	chr2	242875903	AC131097.4	novel transcript	Sheng et al 2020 (PMID: 33144501)	Whole-blood	any diabetes	MethylationEPIC (866,836 CpGs)	eGFR (N=473)	1.21	Beta (per M unit of methylation)	0.29	3.4e-05	Dataset S4	No	497	0.8404	?-	NA	NA	NA	-0.000584275
cg06748688	chr20	8810250	PAK7	P21 Protein (Cdc42/Rac)-Activated Kinase 7	Sheng et al 2020 (PMID: 33144501)	Whole-blood	any diabetes	MethylationEPIC (866,836 CpGs)	Albuminuria (N=473)	0.41	Beta (per M unit of methylation)	0.1	2.16e-05	Dataset S3	Yes	1222	0.9491	++	0.803006	0.785645	0.017362	0.00412499
cg06837988	chr12	15033052	C12orf60	Chromosome 12 Open Reading Frame 60	Sheng et al 2020 (PMID: 33144501)	Whole-blood	any diabetes	MethylationEPIC (866,836 CpGs)	eGFR slope (N=410)	-0.68	Beta (per M unit of methylation)	0.16	3.3e-05	Dataset S6	Yes	1258	0.6036	++	0.923595	0.915701	0.00789364	0.00155851
cg07007080	chr20	44718510	CD40	CD40 Molecule	Sheng et al 2020 (PMID: 33144501)	Whole-blood	any diabetes	MethylationEPIC (866,836 CpGs)	eGFR slope (N=410)	3.45	Beta (per M unit of methylation)	0.8	1.87e-05	Dataset S6	No	1237	0.9719	-+	0.0848776	0.086562	-0.00168445	0.000517968
cg07018856	chr18	25619216	CDH2	Cadherin 2	Sheng et al 2020 (PMID: 33144501)	Whole-blood	any diabetes	MethylationEPIC (866,836 CpGs)	Albuminuria (N=473)	0.92	Beta (per M unit of methylation)	0.19	1.65e-06	Dataset S3	Yes	1291	0.4838	--	0.526551	0.540529	-0.0139784	-0.0143546
cg07062043	chr10	60935910	PHYHIPL	Phytanoyl-CoA 2-Hydroxylase Interacting Protein Like	Sheng et al 2020 (PMID: 33144501)	Whole-blood	any diabetes	MethylationEPIC (866,836 CpGs)	eGFR (N=473)	-3.34	Beta (per M unit of methylation)	0.65	4.31e-07	Dataset S4	No	408	0.5472	?+	NA	NA	NA	0.00530097
cg07121705	chr10	123734449	NSMCE4A	Non-Structural Maintenance Of Chromosomes Element 4 Homolog A	Sheng et al 2020 (PMID: 33144501)	Whole-blood	any diabetes	MethylationEPIC (866,836 CpGs)	eGFR slope (N=410)	0.61	Beta (per M unit of methylation)	0.14	3.27e-05	Dataset S6	Yes	1233	0.5991	--	0.0261011	0.0263263	-0.000225128	-0.00154512
cg07335357	chr17	77758850	CBX8	Chromobox 8	Sheng et al 2020 (PMID: 33144501)	Whole-blood	any diabetes	MethylationEPIC (866,836 CpGs)	eGFR slope (N=410)	-2.77	Beta (per M unit of methylation)	0.66	3.54e-05	Dataset S6	No	1270	0.5487	--	0.930008	0.930176	-0.000167372	-0.000330508
cg07538370	chr16	1816092	MAPK8IP3	Mitogen-Activated Protein Kinase 8 Interacting Protein 3	Sheng et al 2020 (PMID: 33144501)	Whole-blood	any diabetes	MethylationEPIC (866,836 CpGs)	eGFR slope (N=410)	-1.29	Beta (per M unit of methylation)	0.29	1.16e-05	Dataset S6	Yes	1285	0.02274	++	0.95208	0.950648	0.00143175	0.00142317
cg07552538	chr3	99657594	CMSS1	Cms1 Ribosomal Small Subunit Homolog	Sheng et al 2020 (PMID: 33144501)	Whole-blood	any diabetes	MethylationEPIC (866,836 CpGs)	eGFR (N=473)	-5.46	Beta (per M unit of methylation)	1.25	1.5e-05	Dataset S4	Yes	1286	0.4842	++	0.685819	0.650182	0.0356367	0.0470211
cg07562451	chr17	61498552	CYB561	Cytochrome B561	Sheng et al 2020 (PMID: 33144501)	Whole-blood	any diabetes	MethylationEPIC (866,836 CpGs)	Albuminuria (N=473)	-1.13	Beta (per M unit of methylation)	0.23	2.11e-06	Dataset S3	No	1286	0.6368	++	0.866075	0.865967	0.000108027	0.00386052
cg07740306	chr18	77246369	NFATC1	Nuclear Factor Of Activated T Cells 1	Sheng et al 2020 (PMID: 33144501)	Whole-blood	any diabetes	MethylationEPIC (866,836 CpGs)	eGFR slope (N=410)	0.99	Beta (per M unit of methylation)	0.22	9.56e-06	Dataset S6	No	1286	0.6047	+-	0.868674	0.861706	0.00696742	-0.00221437
cg07761095	chr5	83689989	EDIL3	EGF Like Repeats And Discoidin Domains 3	Sheng et al 2020 (PMID: 33144501)	Whole-blood	any diabetes	MethylationEPIC (866,836 CpGs)	eGFR (N=473)	7.16	Beta (per M unit of methylation)	1.73	4.18e-05	Dataset S4	Yes	1285	0.2853	--	0.379415	0.396338	-0.0169232	-0.012741
cg08163906	chr14	102227932	HSP90AA1	Heat Shock Protein 90 Alpha Family Class A Member 1	Sheng et al 2020 (PMID: 33144501)	Whole-blood	any diabetes	MethylationEPIC (866,836 CpGs)	eGFR (N=473)	7.19	Beta (per M unit of methylation)	1.75	4.59e-05	Dataset S4	No	1279	0.8307	-+	0.230871	0.237178	-0.00630636	0.00278517
cg08174792	chr22	50221949	BRD1	Bromodomain Containing 1	Sheng et al 2020 (PMID: 33144501)	Whole-blood	any diabetes	MethylationEPIC (866,836 CpGs)	Albuminuria (N=473)	-0.43	Beta (per M unit of methylation)	0.1	1.7e-05	Dataset S3	No	1228	0.2406	+-	0.736029	0.730853	0.00517584	-0.00371891
cg08293368	chr3	1442069	IL5RA	Interleukin 5 Receptor Subunit Alpha	Sheng et al 2020 (PMID: 33144501)	Whole-blood	any diabetes	MethylationEPIC (866,836 CpGs)	Albuminuria (N=473)	-1.71	Beta (per M unit of methylation)	0.41	4.23e-05	Dataset S3	Yes	1292	0.7913	++	0.446905	0.438793	0.0081122	0.0244738
cg08471846	chr19	799621	LPPR3	Lipid Phosphate Phosphatase-Related Protein Type 3	Sheng et al 2020 (PMID: 33144501)	Whole-blood	any diabetes	MethylationEPIC (866,836 CpGs)	eGFR (N=473)	7	Beta (per M unit of methylation)	1.71	4.76e-05	Dataset S4	No	1276	0.3708	--	0.181062	0.18625	-0.00518761	-0.00497728
cg08803263	chr16	80966302	CMC2	C-X9-C Motif Containing 2	Sheng et al 2020 (PMID: 33144501)	Whole-blood	any diabetes	MethylationEPIC (866,836 CpGs)	eGFR (N=473)	-1.92	Beta (per M unit of methylation)	0.46	3.89e-05	Dataset S4	No	1269	0.4469	--	0.0386025	0.0391496	-0.000547138	-0.000432723
cg08829765	chr3	196229583	RNF168	Ring Finger Protein 168	Sheng et al 2020 (PMID: 33144501)	Whole-blood	any diabetes	MethylationEPIC (866,836 CpGs)	Albuminuria (N=473)	-0.7	Beta (per M unit of methylation)	0.15	3.49e-06	Dataset S3	No	1250	0.4392	+-	0.0255368	0.0253782	0.000158616	-0.00232173
cg08856842	chr13	112624688	TUBGCP3	Tubulin Gamma Complex Associated Protein 3	Sheng et al 2020 (PMID: 33144501)	Whole-blood	any diabetes	MethylationEPIC (866,836 CpGs)	eGFR slope (N=410)	-1.11	Beta (per M unit of methylation)	0.26	2.32e-05	Dataset S6	No	1144	0.06735	++	0.88042	0.87683	0.00358986	0.00160142
cg08870635	chr1	95425748	ALG14	ALG14 UDP-N-Acetylglucosaminyltransferase Subunit	Sheng et al 2020 (PMID: 33144501)	Whole-blood	any diabetes	MethylationEPIC (866,836 CpGs)	eGFR slope (N=410)	-1.23	Beta (per M unit of methylation)	0.29	3.16e-05	Dataset S6	Yes	1292	0.4903	++	0.948859	0.947298	0.00156162	0.000673631
cg08920610	chr1	55505343	PCSK9	Proprotein Convertase Subtilisin/Kexin Type 9	Sheng et al 2020 (PMID: 33144501)	Whole-blood	any diabetes	MethylationEPIC (866,836 CpGs)	Albuminuria (N=473)	-0.62	Beta (per M unit of methylation)	0.13	1.95e-06	Dataset S3	No	1259	0.8323	--	0.0389549	0.0400367	-0.00108172	-0.000735154
cg08926050	chr1	59639559	FGGY	FGGY Carbohydrate Kinase Domain Containing	Sheng et al 2020 (PMID: 33144501)	Whole-blood	any diabetes	MethylationEPIC (866,836 CpGs)	eGFR (N=473)	11.44	Beta (per M unit of methylation)	2.61	1.42e-05	Dataset S4	Yes	1266	0.1323	--	0.315294	0.33419	-0.018896	-0.0119208
cg08936817	chr1	20592916	VWA5B1	Von Willebrand Factor A Domain Containing 5B1	Sheng et al 2020 (PMID: 33144501)	Whole-blood	any diabetes	MethylationEPIC (866,836 CpGs)	eGFR (N=473)	4.71	Beta (per M unit of methylation)	1.14	4.16e-05	Dataset S4	No	1285	0.8017	++	0.685925	0.680934	0.00499076	0.0120127
cg08968107	chr6	71012806	COL19A1	Collagen Type XIX Alpha 1 Chain	Sheng et al 2020 (PMID: 33144501)	Whole-blood	any diabetes	MethylationEPIC (866,836 CpGs)	eGFR slope (N=410)	2.1	Beta (per M unit of methylation)	0.49	2.07e-05	Dataset S6	No	1163	0.401	++	0.625356	0.613239	0.0121173	0.00996959
cg09214229	chr19	13080308	DAND5	DAN Domain BMP Antagonist Family Member 5	Sheng et al 2020 (PMID: 33144501)	Whole-blood	any diabetes	MethylationEPIC (866,836 CpGs)	Albuminuria (N=473)	-0.91	Beta (per M unit of methylation)	0.21	2.31e-05	Dataset S3	Yes	1286	0.4609	++	0.765895	0.758798	0.00709684	0.0130168
cg09233429	chr15	40583241	PAK6	P21 (RAC1) Activated Kinase 6	Sheng et al 2020 (PMID: 33144501)	Whole-blood	any diabetes	MethylationEPIC (866,836 CpGs)	Albuminuria (N=473)	0.24	Beta (per M unit of methylation)	0.05	3.38e-07	Dataset S3	No	1253	0.7174	-+	0.911102	0.914533	-0.00343168	0.00555931
cg09289992	chr8	144778750	CCDC166	Coiled-Coil Domain Containing 166	Sheng et al 2020 (PMID: 33144501)	Whole-blood	any diabetes	MethylationEPIC (866,836 CpGs)	eGFR slope (N=410)	-0.72	Beta (per M unit of methylation)	0.17	4.02e-05	Dataset S6	No	1276	0.912	+-	0.946557	0.941881	0.00467638	-0.00128352
cg09290735	chr8	125985757	KIAA0196	WASH Complex Subunit 5	Sheng et al 2020 (PMID: 33144501)	Whole-blood	any diabetes	MethylationEPIC (866,836 CpGs)	eGFR (N=473)	-3.34	Beta (per M unit of methylation)	0.77	1.59e-05	Dataset S4	No	1228	0.4574	++	0.0411658	0.0406266	0.000539243	0.000582659
cg09328466	chr7	64023458	ZNF680	Zinc Finger Protein 680	Sheng et al 2020 (PMID: 33144501)	Whole-blood	any diabetes	MethylationEPIC (866,836 CpGs)	eGFR (N=473)	8.54	Beta (per M unit of methylation)	2.06	4.08e-05	Dataset S4	No	1253	0.5897	-+	0.0981815	0.101434	-0.00325212	0.00243304
cg09378441	chr7	36429182	ANLN	Anillin Actin Binding Protein	Sheng et al 2020 (PMID: 33144501)	Whole-blood	any diabetes	MethylationEPIC (866,836 CpGs)	eGFR (N=473)	-6.8	Beta (per M unit of methylation)	1.59	2.38e-05	Dataset S4	No	1233	0.882	--	0.0288147	0.0300832	-0.00126853	-0.00178988
cg09380198	chr13	41837783	NAA16	N-Alpha-Acetyltransferase 16	Sheng et al 2020 (PMID: 33144501)	Whole-blood	any diabetes	MethylationEPIC (866,836 CpGs)	eGFR slope (N=410)	1.56	Beta (per M unit of methylation)	0.36	2.03e-05	Dataset S6	No	1293	0.3649	--	0.02864	0.0288514	-0.000211363	-0.000309711
cg09437808	chr5	176107069	SNCB	Synuclein Beta	Sheng et al 2020 (PMID: 33144501)	Whole-blood	any diabetes	MethylationEPIC (866,836 CpGs)	Albuminuria (N=473)	1.12	Beta (per M unit of methylation)	0.25	9.06e-06	Dataset S3	No	1288	0.9718	-+	0.199033	0.200165	-0.00113244	0.000603608
cg09529667	chr19	18531111	SSBP4	Single Stranded DNA Binding Protein 4	Sheng et al 2020 (PMID: 33144501)	Whole-blood	any diabetes	MethylationEPIC (866,836 CpGs)	eGFR (N=473)	-5.88	Beta (per M unit of methylation)	1.38	2.37e-05	Dataset S4	No	1284	0.3753	--	0.0215946	0.0216556	-6.10825e-05	-0.00120247
cg09646181	chr17	76062868	TNRC6C	Trinucleotide Repeat Containing Adaptor 6C	Sheng et al 2020 (PMID: 33144501)	Whole-blood	any diabetes	MethylationEPIC (866,836 CpGs)	Albuminuria (N=473)	-0.7	Beta (per M unit of methylation)	0.16	1.76e-05	Dataset S3	Yes	1277	0.9339	+-	0.919371	0.914972	0.00439984	-0.00388952
cg09657852	chr16	85127665	FAM92B	Family With Sequence Similarity 92 Member B	Sheng et al 2020 (PMID: 33144501)	Whole-blood	any diabetes	MethylationEPIC (866,836 CpGs)	eGFR slope (N=410)	-1.28	Beta (per M unit of methylation)	0.31	4.06e-05	Dataset S6	Yes	1268	0.6457	++	0.951173	0.950065	0.00110799	0.00108974
cg10125291	chr4	4139916	OTOP1	Otopetrin 1	Sheng et al 2020 (PMID: 33144501)	Whole-blood	any diabetes	MethylationEPIC (866,836 CpGs)	eGFR (N=473)	1.72	Beta (per M unit of methylation)	0.39	1.38e-05	Dataset S4	No	653	0.7155	-?	0.776097	0.785218	-0.00912168	NA
cg10125428	chr1	73463170	NEGR1	Neuronal Growth Regulator 1	Sheng et al 2020 (PMID: 33144501)	Whole-blood	any diabetes	MethylationEPIC (866,836 CpGs)	Albuminuria (N=473)	0.2	Beta (per M unit of methylation)	0.05	3.63e-05	Dataset S3	No	491	0.0372	?+	NA	NA	NA	0.00224307
cg10165241	chr19	4709493	TNFAIP8L1	TNF Alpha Induced Protein 8 Like 1	Sheng et al 2020 (PMID: 33144501)	Whole-blood	any diabetes	MethylationEPIC (866,836 CpGs)	Albuminuria (N=473)	0.72	Beta (per M unit of methylation)	0.18	4.74e-05	Dataset S3	Yes	1284	0.001737	++	0.884491	0.851857	0.0326333	0.0352321
cg10179004	chr3	48601902	COL7A1	Collagen Type VII Alpha 1 Chain	Sheng et al 2020 (PMID: 33144501)	Whole-blood	any diabetes	MethylationEPIC (866,836 CpGs)	eGFR (N=473)	7.71	Beta (per M unit of methylation)	1.88	4.72e-05	Dataset S4	No	1287	0.5936	--	0.54085	0.551856	-0.0110065	-0.0133
cg10298898	chr8	22132678	PIWIL2	Piwi Like RNA-Mediated Gene Silencing 2	Sheng et al 2020 (PMID: 33144501)	Whole-blood	any diabetes	MethylationEPIC (866,836 CpGs)	eGFR slope (N=410)	-1.21	Beta (per M unit of methylation)	0.27	1.18e-05	Dataset S6	No	1056	0.9618	+-	0.946028	0.946009	1.94758e-05	-0.000247756
cg10367724	chr4	2537209	RNF4	Ring Finger Protein 4	Sheng et al 2020 (PMID: 33144501)	Whole-blood	any diabetes	MethylationEPIC (866,836 CpGs)	eGFR (N=473)	-8.78	Beta (per M unit of methylation)	2.04	2.06e-05	Dataset S4	No	1291	0.4692	--	0.0359561	0.0366516	-0.000695452	-0.000736703
cg10386598	chr4	26442255	CCKAR	Cholecystokinin A Receptor	Sheng et al 2020 (PMID: 33144501)	Whole-blood	any diabetes	MethylationEPIC (866,836 CpGs)	eGFR (N=473)	7.4	Beta (per M unit of methylation)	1.61	5.74e-06	Dataset S4	Yes	1292	0.02017	--	0.337469	0.383574	-0.0461055	-0.0242437
cg10432632	chr6	160182818	SOD2	Superoxide Dismutase 3	Sheng et al 2020 (PMID: 33144501)	Whole-blood	any diabetes	MethylationEPIC (866,836 CpGs)	Albuminuria (N=473)	0.71	Beta (per M unit of methylation)	0.17	4.05e-05	Dataset S3	No	1288	0.8995	+-	0.0190501	0.0183968	0.000653318	-0.00038914
cg10520964	chr13	27868490	USP12	Ubiquitin Specific Peptidase 12	Sheng et al 2020 (PMID: 33144501)	Whole-blood	any diabetes	MethylationEPIC (866,836 CpGs)	eGFR (N=473)	6.9	Beta (per M unit of methylation)	1.68	4.86e-05	Dataset S4	Yes	1281	0.7558	-+	0.183795	0.184042	-0.000247221	0.00687805
cg10569112	chr11	12076547	DKK3	Dickkopf WNT Signaling Pathway Inhibitor 3	Sheng et al 2020 (PMID: 33144501)	Whole-blood	any diabetes	MethylationEPIC (866,836 CpGs)	eGFR (N=473)	-10.43	Beta (per M unit of methylation)	2.41	1.85e-05	Dataset S4	Yes	NA	NA	NA	NA	NA	NA	NA
cg10612409	chr9	101983453	SEC61B	SEC61 Translocon Subunit Beta	Sheng et al 2020 (PMID: 33144501)	Whole-blood	any diabetes	MethylationEPIC (866,836 CpGs)	Kidney function decline	1.24	Beta (per M unit of methylation)	0.3	3.66e-05	Dataset S5	Yes	1287	0.8961	-+	0.244977	0.248919	-0.00394249	0.00528131
cg10748876	chr2	20813274	GDF7	Growth Differentiation Factor 7	Sheng et al 2020 (PMID: 33144501)	Whole-blood	any diabetes	MethylationEPIC (866,836 CpGs)	Albuminuria (N=473)	0.86	Beta (per M unit of methylation)	0.2	1.62e-05	Dataset S3	Yes	1291	0.7103	--	0.856986	0.860307	-0.00332113	-0.00300555
cg10820084	chr17	48267144	SGCA	Sarcoglycan Alpha	Sheng et al 2020 (PMID: 33144501)	Whole-blood	any diabetes	MethylationEPIC (866,836 CpGs)	eGFR slope (N=410)	-1.32	Beta (per M unit of methylation)	0.26	3.78e-07	Dataset S6	No	1283	0.4163	++	0.918698	0.91792	0.000777455	0.00232044
cg10962713	chr16	20395755	PDILT	Protein Disulfide Isomerase Like	Sheng et al 2020 (PMID: 33144501)	Whole-blood	any diabetes	MethylationEPIC (866,836 CpGs)	eGFR slope (N=410)	1.84	Beta (per M unit of methylation)	0.45	4.51e-05	Dataset S6	Yes	1269	0.9392	++	0.374578	0.372451	0.00212719	0.0103616
cg11028770	chr6	522964	EXOC2	Exocyst Complex Component 2	Sheng et al 2020 (PMID: 33144501)	Whole-blood	any diabetes	MethylationEPIC (866,836 CpGs)	eGFR slope (N=410)	-1.2	Beta (per M unit of methylation)	0.28	2.18e-05	Dataset S6	Yes	1229	0.5604	+-	0.913998	0.90603	0.0079673	-0.000458932
cg11034191	chr4	143767672	USP38	Ubiquitin Specific Peptidase 38	Sheng et al 2020 (PMID: 33144501)	Whole-blood	any diabetes	MethylationEPIC (866,836 CpGs)	eGFR slope (N=410)	1.69	Beta (per M unit of methylation)	0.4	2.86e-05	Dataset S6	No	1274	0.4678	--	0.037075	0.0379834	-0.000908434	-0.00099104
cg11229399	chr1	228689056	HIST3H2A	H2A.W Histone	Sheng et al 2020 (PMID: 33144501)	Whole-blood	any diabetes	MethylationEPIC (866,836 CpGs)	eGFR (N=473)	3.46	Beta (per M unit of methylation)	0.78	1.09e-05	Dataset S4	No	1280	0.0009077	--	0.0468723	0.0529396	-0.00606735	-0.00609288
cg11244695	chr1	27436154	TRNP1	TMF1 Regulated Nuclear Protein 1	Sheng et al 2020 (PMID: 33144501)	Whole-blood	any diabetes	MethylationEPIC (866,836 CpGs)	Kidney function decline	0.65	Beta (per M unit of methylation)	0.15	9.24e-06	Dataset S5	No	1291	0.3492	++	0.942903	0.939282	0.0036214	0.00192785
cg11334771	chr11	71955337	INPPL1	Inositol Polyphosphate Phosphatase Like 1	Sheng et al 2020 (PMID: 33144501)	Whole-blood	any diabetes	MethylationEPIC (866,836 CpGs)	eGFR (N=473)	-4.01	Beta (per M unit of methylation)	0.96	3.63e-05	Dataset S4	No	1183	0.6341	--	0.0315517	0.0319862	-0.000434506	-0.000660692
cg11413632	chr1	100589458	SASS6	SAS-6 Centriolar Assembly Protein	Sheng et al 2020 (PMID: 33144501)	Whole-blood	any diabetes	MethylationEPIC (866,836 CpGs)	Albuminuria (N=473)	-0.37	Beta (per M unit of methylation)	0.09	4.38e-05	Dataset S3	Yes	1287	0.8834	+-	0.954602	0.952683	0.0019189	-7.27e-05
cg11424260	chr12	110815731	ATP2A2	ATPase Sarcoplasmic/Endoplasmic Reticulum Ca2+ Transporting 2	Sheng et al 2020 (PMID: 33144501)	Whole-blood	any diabetes	MethylationEPIC (866,836 CpGs)	Albuminuria (N=473)	1.25	Beta (per M unit of methylation)	0.3	2.67e-05	Dataset S3	Yes	1253	0.5039	--	0.405621	0.439908	-0.0342872	-0.00151841
cg11478100	chr13	103053409	TPP2	Tripeptidyl Peptidase 2	Sheng et al 2020 (PMID: 33144501)	Whole-blood	any diabetes	MethylationEPIC (866,836 CpGs)	eGFR (N=473)	-4.83	Beta (per M unit of methylation)	0.97	9.24e-07	Dataset S4	No	1224	0.7889	--	0.0984395	0.101237	-0.00279716	-0.00232513
cg11549958	chr12	124275820	DNAH10	Dynein Axonemal Heavy Chain 10	Sheng et al 2020 (PMID: 33144501)	Whole-blood	any diabetes	MethylationEPIC (866,836 CpGs)	Albuminuria (N=473)	-0.36	Beta (per M unit of methylation)	0.08	6.55e-06	Dataset S3	No	426	0.5208	?-	NA	NA	NA	-3.41e-05
cg11570251	chr11	66335084	CCS	Copper Chaperone For Superoxide Dismutase	Sheng et al 2020 (PMID: 33144501)	Whole-blood	any diabetes	MethylationEPIC (866,836 CpGs)	eGFR slope (N=410)	-2.08	Beta (per M unit of methylation)	0.5	4.7e-05	Dataset S6	Yes	1283	0.4346	++	0.925168	0.924843	0.000324659	8.3e-06
cg12055259	chr14	104603238	RD3L	Retinal Degeneration 3 Like	Sheng et al 2020 (PMID: 33144501)	Whole-blood	any diabetes	MethylationEPIC (866,836 CpGs)	eGFR slope (N=410)	1.25	Beta (per M unit of methylation)	0.27	5.22e-06	Dataset S6	No	1278	0.7115	--	0.109793	0.11206	-0.0022673	-0.000950586
cg12085237	chr2	1075664	SNTG2	Syntrophin Gamma 2	Sheng et al 2020 (PMID: 33144501)	Whole-blood	any diabetes	MethylationEPIC (866,836 CpGs)	eGFR (N=473)	4.88	Beta (per M unit of methylation)	1.1	1.11e-05	Dataset S4	Yes	465	0.4961	?+	NA	NA	NA	0.00434939
cg12410310	chr11	63275838	LGALS12	Galectin 12	Sheng et al 2020 (PMID: 33144501)	Whole-blood	any diabetes	MethylationEPIC (866,836 CpGs)	eGFR (N=473)	7	Beta (per M unit of methylation)	1.69	3.86e-05	Dataset S4	No	1236	0.7113	--	0.664502	0.683143	-0.0186414	-0.00842449
cg12427303	chr22	32599613	SLC5A1	Solute Carrier Family 5 Member 1	Sheng et al 2020 (PMID: 33144501)	Whole-blood	any diabetes	MethylationEPIC (866,836 CpGs)	eGFR slope (N=410)	-1.2	Beta (per M unit of methylation)	0.29	4.68e-05	Dataset S6	No	NA	NA	NA	NA	NA	NA	NA
cg12453014	chr5	119801142	DTWD2	DTW Domain Containing 2	Sheng et al 2020 (PMID: 33144501)	Whole-blood	any diabetes	MethylationEPIC (866,836 CpGs)	eGFR (N=473)	-3.48	Beta (per M unit of methylation)	0.83	3.34e-05	Dataset S4	No	1202	0.8511	--	0.07757	0.0832479	-0.00567784	-0.00169846
cg12470493	chr3	149865559	PFN2	Profilin 2	Sheng et al 2020 (PMID: 33144501)	Whole-blood	any diabetes	MethylationEPIC (866,836 CpGs)	eGFR (N=473)	7.47	Beta (per M unit of methylation)	1.68	1.08e-05	Dataset S4	Yes	1157	0.007955	--	0.191725	0.207362	-0.0156372	-0.0184937
cg12479439	chr12	49760531	SPATS2	Spermatogenesis Associated Serine Rich 2	Sheng et al 2020 (PMID: 33144501)	Whole-blood	any diabetes	MethylationEPIC (866,836 CpGs)	eGFR (N=473)	-3.99	Beta (per M unit of methylation)	0.93	2.13e-05	Dataset S4	Yes	1238	0.4374	--	0.0245497	0.024878	-0.000328339	-0.00183472
cg12492942	chr6	27510966	ZNF391	Zinc Finger Protein 391	Sheng et al 2020 (PMID: 33144501)	Whole-blood	any diabetes	MethylationEPIC (866,836 CpGs)	eGFR slope (N=410)	-1.01	Beta (per M unit of methylation)	0.22	3.7e-06	Dataset S6	No	1288	0.1692	++	0.937689	0.930182	0.00750724	0.00265314
cg12606693	chr14	62137339	TMEM30B	Transmembrane Protein 30B	Sheng et al 2020 (PMID: 33144501)	Whole-blood	any diabetes	MethylationEPIC (866,836 CpGs)	eGFR slope (N=410)	0.4	Beta (per M unit of methylation)	0.09	1.13e-05	Dataset S6	Yes	1293	0.7232	++	0.96053	0.956622	0.00390863	0.00240926
cg12655061	chr12	12367896	LRP6	Low-Density Lipoprotein Receptor-Related Protein 6	Sheng et al 2020 (PMID: 33144501)	Whole-blood	any diabetes	MethylationEPIC (866,836 CpGs)	eGFR (N=473)	10.75	Beta (per M unit of methylation)	2.47	1.63e-05	Dataset S4	Yes	NA	NA	NA	NA	NA	NA	NA
cg12788666	chr7	75443246	RHBDD2	Rhomboid Domain Containing 2	Sheng et al 2020 (PMID: 33144501)	Whole-blood	any diabetes	MethylationEPIC (866,836 CpGs)	eGFR slope (N=410)	3.4	Beta (per M unit of methylation)	0.73	3.94e-06	Dataset S6	No	1235	0.7634	-+	0.0438711	0.0443656	-0.00049449	0.00197976
cg12909116	chr11	102337492	TMEM123	Transmembrane Protein 123	Sheng et al 2020 (PMID: 33144501)	Whole-blood	any diabetes	MethylationEPIC (866,836 CpGs)	Albuminuria (N=473)	0.48	Beta (per M unit of methylation)	0.11	1.88e-05	Dataset S3	Yes	779	0.7966	+?	0.814894	0.7963	0.018594	NA
cg13001596	chr13	37572327	ALG5	ALG5 Dolichyl-Phosphate Beta-Glucosyltransferase	Sheng et al 2020 (PMID: 33144501)	Whole-blood	any diabetes	MethylationEPIC (866,836 CpGs)	eGFR slope (N=410)	-1.21	Beta (per M unit of methylation)	0.29	4.52e-05	Dataset S6	Yes	1265	0.2112	++	0.820029	0.817747	0.00228195	0.00919613
cg13007184	chr17	32692979	CCL1	T Lymphocyte-Secreted Protein I-309	Sheng et al 2020 (PMID: 33144501)	Whole-blood	any diabetes	MethylationEPIC (866,836 CpGs)	Albuminuria (N=473)	-0.58	Beta (per M unit of methylation)	0.12	2.23e-06	Dataset S3	Yes	1293	0.4834	--	0.0939612	0.103299	-0.00933805	-0.00129447
cg13273418	chr7	138349156	TRIM24	Tripartite Motif Containing 24	Sheng et al 2020 (PMID: 33144501)	Whole-blood	any diabetes	MethylationEPIC (866,836 CpGs)	eGFR slope (N=410)	0.96	Beta (per M unit of methylation)	0.23	4.1e-05	Dataset S6	Yes	1274	0.7677	-+	0.385701	0.386994	-0.00129259	0.00679896
cg13332183	chr19	17312760	MYO9B	Myosin IXB	Sheng et al 2020 (PMID: 33144501)	Whole-blood	any diabetes	MethylationEPIC (866,836 CpGs)	Albuminuria (N=473)	0.44	Beta (per M unit of methylation)	0.09	3.42e-06	Dataset S3	Yes	1283	0.9504	+-	0.967471	0.965564	0.00190662	-0.000139817
cg13474848	chr9	14350791	NFIB	Nuclear Factor I B	Sheng et al 2020 (PMID: 33144501)	Whole-blood	any diabetes	MethylationEPIC (866,836 CpGs)	eGFR slope (N=410)	-1.54	Beta (per M unit of methylation)	0.37	3.83e-05	Dataset S6	No	1286	0.2249	-+	0.211859	0.213775	-0.00191567	0.0136976
cg13505608	chr9	140127061	SLC34A3	Solute Carrier Family 34 Member 3	Sheng et al 2020 (PMID: 33144501)	Whole-blood	any diabetes	MethylationEPIC (866,836 CpGs)	eGFR slope (N=410)	-1.91	Beta (per M unit of methylation)	0.46	3.49e-05	Dataset S6	No	1166	0.9625	+-	0.886928	0.884135	0.00279283	-0.000423661
cg13724827	chr9	126030353	CRB2	Crumbs Cell Polarity Complex Component 2	Sheng et al 2020 (PMID: 33144501)	Whole-blood	any diabetes	MethylationEPIC (866,836 CpGs)	eGFR slope (N=410)	1.56	Beta (per M unit of methylation)	0.37	3.93e-05	Dataset S6	No	1199	0.9279	-+	0.0631714	0.0667632	-0.00359183	0.00108761
cg13813152	chr10	80456903	POLR3A	RNA Polymerase III Subunit A	Sheng et al 2020 (PMID: 33144501)	Whole-blood	any diabetes	MethylationEPIC (866,836 CpGs)	Albuminuria (N=473)	0.64	Beta (per M unit of methylation)	0.15	1.9e-05	Dataset S3	Yes	1122	0.5995	++	0.753132	0.745201	0.00793141	0.00995658
cg13814351	chr9	136446836	FAM163B	Family With Sequence Similarity 163 Member B	Sheng et al 2020 (PMID: 33144501)	Whole-blood	any diabetes	MethylationEPIC (866,836 CpGs)	eGFR (N=473)	-6.87	Beta (per M unit of methylation)	1.66	4.34e-05	Dataset S4	No	NA	NA	NA	NA	NA	NA	NA
cg13840032	chr18	46385379	SMAD7	SMAD Family Member 7	Sheng et al 2020 (PMID: 33144501)	Whole-blood	any diabetes	MethylationEPIC (866,836 CpGs)	eGFR slope (N=410)	-1.31	Beta (per M unit of methylation)	0.32	4.59e-05	Dataset S6	No	1268	0.9362	--	0.938452	0.939037	-0.000584296	-0.000859551
cg13888226	chr9	108282477	FSD1L	Fibronectin Type III And SPRY Domain Containing 1 Like	Sheng et al 2020 (PMID: 33144501)	Whole-blood	any diabetes	MethylationEPIC (866,836 CpGs)	eGFR (N=473)	4.7	Beta (per M unit of methylation)	0.93	5.68e-07	Dataset S4	No	1238	0.2672	++	0.625298	0.609766	0.0155312	0.00294459
cg14066905	chr11	124953090	TMEM218	Transmembrane Protein 218	Sheng et al 2020 (PMID: 33144501)	Whole-blood	any diabetes	MethylationEPIC (866,836 CpGs)	eGFR slope (N=410)	-1.6	Beta (per M unit of methylation)	0.38	3.41e-05	Dataset S6	No	1215	0.718	--	0.88518	0.889508	-0.00432726	-0.00135867
cg14145175	chr6	160183497	SOD2	Superoxide Dismutase 4	Sheng et al 2020 (PMID: 33144501)	Whole-blood	any diabetes	MethylationEPIC (866,836 CpGs)	Albuminuria (N=473)	0.91	Beta (per M unit of methylation)	0.22	3.47e-05	Dataset S3	Yes	1189	0.4291	--	0.0408731	0.0414891	-0.000615948	-0.00145734
cg14162011	chr9	134571649	POMT1	Protein O-Mannosyltransferase 1	Sheng et al 2020 (PMID: 33144501)	Whole-blood	any diabetes	MethylationEPIC (866,836 CpGs)	eGFR (N=473)	2.01	Beta (per M unit of methylation)	0.46	1.37e-05	Dataset S4	No	1280	0.248	++	0.928734	0.925654	0.00307974	0.00323899
cg14220348	chr18	24642903	TAF4B	TATA-Box Binding Protein Associated Factor 4b	Sheng et al 2020 (PMID: 33144501)	Whole-blood	any diabetes	MethylationEPIC (866,836 CpGs)	Albuminuria (N=473)	1.58	Beta (per M unit of methylation)	0.37	2.92e-05	Dataset S3	Yes	1285	0.2353	--	0.539554	0.547162	-0.00760812	-0.00717659
cg14280348	chr8	9776961	RP1L1	Retinitis Pigmentosa 1-Like 1 Protein	Sheng et al 2020 (PMID: 33144501)	Whole-blood	any diabetes	MethylationEPIC (866,836 CpGs)	eGFR slope (N=410)	-0.87	Beta (per M unit of methylation)	0.21	4.71e-05	Dataset S6	Yes	1256	0.5197	-+	0.811515	0.81436	-0.00284516	0.0153611
cg14338801	chr19	36703044	ZNF146	Zinc Finger Protein 146	Sheng et al 2020 (PMID: 33144501)	Whole-blood	any diabetes	MethylationEPIC (866,836 CpGs)	eGFR slope (N=410)	-1.21	Beta (per M unit of methylation)	0.28	1.87e-05	Dataset S6	No	1270	0.3434	++	0.912196	0.904161	0.00803573	0.00166726
cg14382428	chr12	40624118	SLC2A13	Solute Carrier Family 2 Member 13	Sheng et al 2020 (PMID: 33144501)	Whole-blood	any diabetes	MethylationEPIC (866,836 CpGs)	eGFR (N=473)	-5.17	Beta (per M unit of methylation)	1.25	4.31e-05	Dataset S4	Yes	1292	0.5737	-+	0.336561	0.353495	-0.0169332	0.0213782
cg14389847	chr19	38864416	PSMD8	Proteasome 26S Subunit. Non-ATPase 8	Sheng et al 2020 (PMID: 33144501)	Whole-blood	any diabetes	MethylationEPIC (866,836 CpGs)	eGFR slope (N=410)	-1.61	Beta (per M unit of methylation)	0.35	5.92e-06	Dataset S6	Yes	1276	0.8244	+-	0.962981	0.962141	0.000839779	-0.000680146
cg14390018	chr15	28356891	GOLGA8F	Golgin A8 Family Member F	Sheng et al 2020 (PMID: 33144501)	Whole-blood	any diabetes	MethylationEPIC (866,836 CpGs)	eGFR (N=473)	-6.11	Beta (per M unit of methylation)	1.35	7.74e-06	Dataset S4	No	1291	0.9133	+-	0.887249	0.882169	0.00508006	-0.00420882
cg14543017	chr20	44573011	ZNF335	Zinc Finger Protein 335	Sheng et al 2020 (PMID: 33144501)	Whole-blood	any diabetes	MethylationEPIC (866,836 CpGs)	eGFR (N=473)	7.26	Beta (per M unit of methylation)	1.71	2.75e-05	Dataset S4	Yes	1292	3.679e-05	--	0.259	0.268083	-0.00908208	-0.0115932
cg14577463	chr20	56662915	ANKRD60	Ankyrin Repeat Domain 60	Sheng et al 2020 (PMID: 33144501)	Whole-blood	any diabetes	MethylationEPIC (866,836 CpGs)	Albuminuria (N=473)	0.7	Beta (per M unit of methylation)	0.17	4.97e-05	Dataset S3	Yes	1280	0.4776	--	0.902268	0.90575	-0.00348138	-0.00553821
cg14583323	chr11	118818810	UPK2	Uroplakin 2	Sheng et al 2020 (PMID: 33144501)	Whole-blood	any diabetes	MethylationEPIC (866,836 CpGs)	eGFR (N=473)	1.16	Beta (per M unit of methylation)	0.28	3.44e-05	Dataset S4	Yes	1289	0.7519	++	0.947013	0.945755	0.00125865	0.00190904
cg14646617	chr6	24748402	GMNN	Geminin DNA Replication Inhibitor	Sheng et al 2020 (PMID: 33144501)	Whole-blood	any diabetes	MethylationEPIC (866,836 CpGs)	Albuminuria (N=473)	0.16	Beta (per M unit of methylation)	0.04	4.46e-06	Dataset S3	Yes	1284	0.0143	++	0.977205	0.974643	0.0025625	0.00242625
cg14721708	chr22	43606235	SCUBE1	Signal Peptide-CUB Domain-EGF-Related 1	Sheng et al 2020 (PMID: 33144501)	Whole-blood	any diabetes	MethylationEPIC (866,836 CpGs)	eGFR (N=473)	-9.21	Beta (per M unit of methylation)	2.09	1.29e-05	Dataset S4	No	1292	0.5016	+-	0.795429	0.785407	0.0100218	-0.000302633
cg14730815	chr5	24645147	C5orf17	Chromosome 5 Putative Open Reading Frame 17	Sheng et al 2020 (PMID: 33144501)	Whole-blood	any diabetes	MethylationEPIC (866,836 CpGs)	eGFR (N=473)	-4.77	Beta (per M unit of methylation)	1.03	4.81e-06	Dataset S4	No	1275	0.6886	--	0.0328846	0.0342867	-0.00140202	-0.00322352
cg14762896	chr20	61691785	SLC17A9	Solute Carrier Family 17 Member 9	Sheng et al 2020 (PMID: 33144501)	Whole-blood	any diabetes	MethylationEPIC (866,836 CpGs)	eGFR slope (N=410)	-2.13	Beta (per M unit of methylation)	0.5	2.54e-05	Dataset S6	No	1279	0.9343	-+	0.419413	0.426266	-0.00685266	0.00452812
cg14799114	chr12	57522468	STAT6	Signal Transducer And Activator Of Transcription 6	Sheng et al 2020 (PMID: 33144501)	Whole-blood	any diabetes	MethylationEPIC (866,836 CpGs)	eGFR (N=473)	-4.81	Beta (per M unit of methylation)	1.12	2.13e-05	Dataset S4	Yes	1223	0.6846	--	0.0339285	0.0346793	-0.000750853	-0.00141636
cg14862075	chr1	120612406	FAM72B	Family With Sequence Similarity 72 Member B	Sheng et al 2020 (PMID: 33144501)	Whole-blood	any diabetes	MethylationEPIC (866,836 CpGs)	eGFR slope (N=410)	-1.2	Beta (per M unit of methylation)	0.26	3.63e-06	Dataset S6	Yes	NA	NA	NA	NA	NA	NA	NA
cg15079315	chr20	4981089	CDS2	CDP-Diacylglycerol Synthase 2	Sheng et al 2020 (PMID: 33144501)	Whole-blood	any diabetes	MethylationEPIC (866,836 CpGs)	Albuminuria (N=473)	-0.53	Beta (per M unit of methylation)	0.12	2.42e-05	Dataset S3	No	1281	0.9278	--	0.193766	0.202804	-0.00903827	-0.0119821
cg15190451	chr17	73090195	NT5C	5'. 3'-Nucleotidase. Cytosolic	Sheng et al 2020 (PMID: 33144501)	Whole-blood	any diabetes	MethylationEPIC (866,836 CpGs)	eGFR slope (N=410)	-1.33	Beta (per M unit of methylation)	0.28	2.58e-06	Dataset S6	No	1270	0.3543	++	0.924848	0.922072	0.00277627	0.00141779
cg15254759	chr1	38763833	POU3F1	POU Class 3 Homeobox 1	Sheng et al 2020 (PMID: 33144501)	Whole-blood	any diabetes	MethylationEPIC (866,836 CpGs)	eGFR (N=473)	6.26	Beta (per M unit of methylation)	1.48	2.73e-05	Dataset S4	Yes	1281	0.00806	--	0.493751	0.506732	-0.0129801	-0.0134592
cg15293367	chr7	27210168	EVX1	Even-Skipped Homeobox 1	Sheng et al 2020 (PMID: 33144501)	Whole-blood	any diabetes	MethylationEPIC (866,836 CpGs)	eGFR (N=473)	-7.04	Beta (per M unit of methylation)	1.61	1.5e-05	Dataset S4	Yes	1291	0.9054	-+	0.162547	0.16739	-0.0048421	0.0028247
cg15346845	chr6	148459585	SASH1	SAM And SH3 Domain Containing 1	Sheng et al 2020 (PMID: 33144501)	Whole-blood	any diabetes	MethylationEPIC (866,836 CpGs)	eGFR (N=473)	-5.9	Beta (per M unit of methylation)	1.41	3.25e-05	Dataset S4	Yes	1287	0.8239	+-	0.873561	0.870767	0.00279366	-0.00243716
cg15357518	chr19	36120356	RBM42	RNA Binding Motif Protein 42	Sheng et al 2020 (PMID: 33144501)	Whole-blood	any diabetes	MethylationEPIC (866,836 CpGs)	Albuminuria (N=473)	0.79	Beta (per M unit of methylation)	0.16	1.34e-06	Dataset S3	No	1284	0.4982	--	0.0327472	0.0331135	-0.000366259	-0.00145409
cg15372476	chr8	130952293	EFR3A	EFR3 Homolog A	Sheng et al 2020 (PMID: 33144501)	Whole-blood	any diabetes	MethylationEPIC (866,836 CpGs)	eGFR (N=473)	-3.91	Beta (per M unit of methylation)	0.81	1.68e-06	Dataset S4	Yes	1226	0.3476	--	0.0452006	0.0487543	-0.00355371	-1.15e-05
cg15491102	chr13	51027597	DLEU7	Deleted In Lymphocytic Leukemia 7	Sheng et al 2020 (PMID: 33144501)	Whole-blood	any diabetes	MethylationEPIC (866,836 CpGs)	eGFR (N=473)	3.96	Beta (per M unit of methylation)	0.94	3.06e-05	Dataset S4	No	1265	0.9609	++	0.76772	0.756184	0.0115361	0.0103317
cg15507486	chr19	46627896	IGFL2	Insulin Growth Factor-Like Family Member 2	Sheng et al 2020 (PMID: 33144501)	Whole-blood	any diabetes	MethylationEPIC (866,836 CpGs)	eGFR slope (N=410)	1.28	Beta (per M unit of methylation)	0.23	4.19e-08	Dataset S6	No	1280	0.7442	++	0.601436	0.591173	0.0102627	0.0156641
cg15508935	chr13	61758710	TDRD3	Tudor Domain Containing 3	Sheng et al 2020 (PMID: 33144501)	Whole-blood	any diabetes	MethylationEPIC (866,836 CpGs)	eGFR slope (N=410)	1.46	Beta (per M unit of methylation)	0.29	7.39e-07	Dataset S6	No	1287	0.9853	-+	0.24922	0.25428	-0.00506074	0.00916448
cg15523543	chr2	192503429	SDPR	Caveolae Associated Protein 2	Sheng et al 2020 (PMID: 33144501)	Whole-blood	any diabetes	MethylationEPIC (866,836 CpGs)	eGFR (N=473)	5	Beta (per M unit of methylation)	1.17	2.52e-05	Dataset S4	Yes	1272	0.312	--	0.860287	0.860391	-0.000104168	-0.000308564
cg15895172	chr20	32581027	RALY	RALY Heterogeneous Nuclear Ribonucleoprotein	Sheng et al 2020 (PMID: 33144501)	Whole-blood	any diabetes	MethylationEPIC (866,836 CpGs)	eGFR (N=473)	1.73	Beta (per M unit of methylation)	0.41	2.58e-05	Dataset S4	Yes	1173	0.2757	--	0.100607	0.102072	-0.00146489	-0.000462053
cg15903562	chr1	204407794	MDM4	MDM4 Regulator Of P53	Sheng et al 2020 (PMID: 33144501)	Whole-blood	any diabetes	MethylationEPIC (866,836 CpGs)	eGFR (N=473)	1.52	Beta (per M unit of methylation)	0.36	2.65e-05	Dataset S4	No	1291	0.1277	++	0.918499	0.913124	0.00537513	0.00262543
cg16089935	chr12	6798756	ZNF384	Zinc Finger Protein 384	Sheng et al 2020 (PMID: 33144501)	Whole-blood	any diabetes	MethylationEPIC (866,836 CpGs)	eGFR (N=473)	-2	Beta (per M unit of methylation)	0.49	4.73e-05	Dataset S4	No	1186	0.9476	+-	0.0216839	0.0215651	0.000118827	-0.000348676
cg16253149	chr1	33787381	ZNF362	Zinc Finger Protein 362	Sheng et al 2020 (PMID: 33144501)	Whole-blood	any diabetes	MethylationEPIC (866,836 CpGs)	eGFR slope (N=410)	-0.7	Beta (per M unit of methylation)	0.17	4.05e-05	Dataset S6	Yes	1253	0.6112	++	0.930147	0.928641	0.00150662	0.000182344
cg16260013	chr1	3114820	MEGF6	Multiple EGF Like Domains 6	Sheng et al 2020 (PMID: 33144501)	Whole-blood	any diabetes	MethylationEPIC (866,836 CpGs)	eGFR slope (N=410)	-1.55	Beta (per M unit of methylation)	0.34	5.61e-06	Dataset S6	No	1293	0.7152	++	0.879282	0.875464	0.00381873	0.000809194
cg16401490	chr1	10704953	PEX14	Peroxisomal Biogenesis Factor 14	Sheng et al 2020 (PMID: 33144501)	Whole-blood	any diabetes	MethylationEPIC (866,836 CpGs)	eGFR slope (N=410)	-0.69	Beta (per M unit of methylation)	0.16	3.23e-05	Dataset S6	No	1276	0.2102	++	0.946743	0.94285	0.00389291	0.000540222
cg16408865	chr12	69753119	LYZ/YEATS4	YEATS Domain Containing 4	Sheng et al 2020 (PMID: 33144501)	Whole-blood	any diabetes	MethylationEPIC (866,836 CpGs)	eGFR slope (N=410)	1.58	Beta (per M unit of methylation)	0.27	6.76e-09	Dataset S6	No	1270	0.2988	++	0.574934	0.57027	0.00466351	0.000724194
cg16409335	chr7	99042228	CPSF4 (+)	Cleavage And Polyadenylation Specific Factor 4	Sheng et al 2020 (PMID: 33144501)	Whole-blood	any diabetes	MethylationEPIC (866,836 CpGs)	eGFR slope (N=410)	-0.66	Beta (per M unit of methylation)	0.16	3.17e-05	Dataset S6	Yes	1265	0.333	++	0.935291	0.930241	0.00505059	0.00297284
cg16574134	chr10	102588315	PAX2	Paired Box 2	Sheng et al 2020 (PMID: 33144501)	Whole-blood	any diabetes	MethylationEPIC (866,836 CpGs)	eGFR (N=473)	-4.26	Beta (per M unit of methylation)	0.91	3.8e-06	Dataset S4	No	1230	0.7075	--	0.112485	0.114621	-0.00213623	-0.00273511
cg16612971	chr10	75686132	PLAU	Plasminogen Activator, Urokinase	Sheng et al 2020 (PMID: 33144501)	Whole-blood	any diabetes	MethylationEPIC (866,836 CpGs)	Albuminuria (N=473)	2.24	Beta (per M unit of methylation)	0.49	6.08e-06	Dataset S3	Yes	1282	0.833	--	0.310277	0.33199	-0.0217121	-0.00300495
cg16661939	chr19	11946652	ZNF823	Zinc Finger Protein 823	Sheng et al 2020 (PMID: 33144501)	Whole-blood	any diabetes	MethylationEPIC (866,836 CpGs)	eGFR (N=473)	-3.56	Beta (per M unit of methylation)	0.7	5.81e-07	Dataset S4	Yes	NA	NA	NA	NA	NA	NA	NA
cg16728223	chr6	29691603	HLA-F	Major Histocompatibility Complex. Class I. F	Sheng et al 2020 (PMID: 33144501)	Whole-blood	any diabetes	MethylationEPIC (866,836 CpGs)	eGFR slope (N=410)	-1.95	Beta (per M unit of methylation)	0.38	4.43e-07	Dataset S6	No	1209	0.6851	+-	0.0303678	0.0297964	0.000571392	-0.00144822
cg16889202	chr13	49141473	RCBTB2	RCC1 And BTB Domain Containing Protein 2	Sheng et al 2020 (PMID: 33144501)	Whole-blood	any diabetes	MethylationEPIC (866,836 CpGs)	Albuminuria (N=473)	0.31	Beta (per M unit of methylation)	0.07	7.6e-06	Dataset S3	Yes	1281	0.09579	++	0.935565	0.926931	0.00863464	0.00683351
cg16990009	chr6	30880155	SFTA2	Surfactant Associated 2	Sheng et al 2020 (PMID: 33144501)	Whole-blood	any diabetes	MethylationEPIC (866,836 CpGs)	eGFR (N=473)	-1.88	Beta (per M unit of methylation)	0.45	3.76e-05	Dataset S4	No	1238	0.8086	--	0.962945	0.964134	-0.00118977	-0.0107694
cg17017189	chr6	40722397	TSPO2	Translocator Protein 2	Sheng et al 2020 (PMID: 33144501)	Whole-blood	any diabetes	MethylationEPIC (866,836 CpGs)	eGFR slope (N=410)	1.63	Beta (per M unit of methylation)	0.37	1.08e-05	Dataset S6	No	1219	0.4383	++	0.0772593	0.0770044	0.000254915	0.000984521
cg17021648	chr7	155017991	INSIG1	Insulin Induced Gene 1	Sheng et al 2020 (PMID: 33144501)	Whole-blood	any diabetes	MethylationEPIC (866,836 CpGs)	eGFR slope (N=410)	2.36	Beta (per M unit of methylation)	0.57	3.76e-05	Dataset S6	No	1260	0.8426	++	0.845741	0.843212	0.00252831	0.00559445
cg17059263	chr4	154266522	RNF175	Ring Finger Protein 175	Sheng et al 2020 (PMID: 33144501)	Whole-blood	any diabetes	MethylationEPIC (866,836 CpGs)	eGFR (N=473)	-1.32	Beta (per M unit of methylation)	0.31	2.97e-05	Dataset S4	No	1288	0.6998	--	0.0191049	0.0200112	-0.0009063	-0.000856455
cg17350689	chr2	10372376	CYS1	Cystin 1	Sheng et al 2020 (PMID: 33144501)	Whole-blood	any diabetes	MethylationEPIC (866,836 CpGs)	eGFR slope (N=410)	-1.09	Beta (per M unit of methylation)	0.23	3.68e-06	Dataset S6	No	1284	0.5717	+-	0.939145	0.934759	0.00438598	-0.000566716
cg17444479	chr10	134429869	NKX6-2	NK6 Homeobox 2	Sheng et al 2020 (PMID: 33144501)	Whole-blood	any diabetes	MethylationEPIC (866,836 CpGs)	Albuminuria (N=473)	0.34	Beta (per M unit of methylation)	0.08	2.14e-05	Dataset S3	No	1254	0.1043	++	0.777989	0.749532	0.0284573	0.0279048
cg17507949	chr1	1355999	TMEM88B	Transmembrane Protein 88B	Sheng et al 2020 (PMID: 33144501)	Whole-blood	any diabetes	MethylationEPIC (866,836 CpGs)	eGFR slope (N=410)	-1.26	Beta (per M unit of methylation)	0.28	8.33e-06	Dataset S6	No	1291	0.8784	-+	0.666113	0.681011	-0.014898	0.00906754
cg17680258	chr15	84046398	BNC1	Zinc Finger Protein Basonuclin-1	Sheng et al 2020 (PMID: 33144501)	Whole-blood	any diabetes	MethylationEPIC (866,836 CpGs)	eGFR (N=473)	-7.56	Beta (per M unit of methylation)	1.58	2.35e-06	Dataset S4	Yes	1290	0.5953	--	0.907191	0.907442	-0.000250907	-0.00021896
cg17783183	chr21	11122057	POTED	POTE Ankyrin Domain Family Member D	Sheng et al 2020 (PMID: 33144501)	Whole-blood	any diabetes	MethylationEPIC (866,836 CpGs)	eGFR (N=473)	8.6	Beta (per M unit of methylation)	2.09	4.38e-05	Dataset S4	Yes	NA	NA	NA	NA	NA	NA	NA
cg17788512	chr4	75857530	PARM1	Prostate Androgen-Regulated Mucin-Like Protein 1	Sheng et al 2020 (PMID: 33144501)	Whole-blood	any diabetes	MethylationEPIC (866,836 CpGs)	eGFR slope (N=410)	2.84	Beta (per M unit of methylation)	0.68	4.07e-05	Dataset S6	Yes	1283	0.3328	++	0.51955	0.513688	0.00586236	0.00466846
cg17836805	chr6	72190058	OGFRL1	Opioid Growth Factor Receptor Like 1	Sheng et al 2020 (PMID: 33144501)	Whole-blood	any diabetes	MethylationEPIC (866,836 CpGs)	eGFR (N=473)	2.59	Beta (per M unit of methylation)	0.53	1.44e-06	Dataset S4	No	1222	0.403	++	0.849722	0.838083	0.0116385	0.00621914
cg17944885	chr19	12225735	ZNF20	Zinc Finger Protein 20	Sheng et al 2020 (PMID: 33144501)	Whole-blood	any diabetes	MethylationEPIC (866,836 CpGs)	eGFR (N=473)	-5.21	Beta (per M unit of methylation)	0.7	3.72e-13	Dataset S4	No	1288	1.965e-44	++	0.82232	0.760658	0.0616625	0.0768435
cg18172877	chr5	1878672	NDUFS6	NADH:Ubiquinone Oxidoreductase Subunit S6	Sheng et al 2020 (PMID: 33144501)	Whole-blood	any diabetes	MethylationEPIC (866,836 CpGs)	Albuminuria (N=473)	1.42	Beta (per M unit of methylation)	0.35	4.54e-05	Dataset S3	No	1286	0.6146	--	0.188137	0.189686	-0.00154913	-0.00683962
cg18264210	chr2	465195	FAM150B	ALK And LTK Ligand 2	Sheng et al 2020 (PMID: 33144501)	Whole-blood	any diabetes	MethylationEPIC (866,836 CpGs)	eGFR (N=473)	-5.19	Beta (per M unit of methylation)	1.25	4.12e-05	Dataset S4	No	1290	0.03167	++	0.87306	0.857371	0.0156894	0.0189592
cg18313051	chr2	71210266	FAM110C	Family With Sequence Similarity 110 Member C	Sheng et al 2020 (PMID: 33144501)	Whole-blood	any diabetes	MethylationEPIC (866,836 CpGs)	Albuminuria (N=473)	-0.52	Beta (per M unit of methylation)	0.1	2.12e-07	Dataset S3	No	1290	0.6138	-+	0.849138	0.862985	-0.0138468	0.00372339
cg18622257	chr14	100437287	EVL	Enah/Vasp-Like	Sheng et al 2020 (PMID: 33144501)	Whole-blood	any diabetes	MethylationEPIC (866,836 CpGs)	eGFR slope (N=410)	-0.91	Beta (per M unit of methylation)	0.2	7.68e-06	Dataset S6	Yes	1247	0.06314	++	0.966144	0.964312	0.00183238	0.00244044
cg18740289	chr6	2437142	WRNIP1	WRN Helicase Interacting Protein 1	Sheng et al 2020 (PMID: 33144501)	Whole-blood	any diabetes	MethylationEPIC (866,836 CpGs)	Albuminuria (N=473)	0.4	Beta (per M unit of methylation)	0.09	5.78e-06	Dataset S3	No	1173	0.5474	++	0.944781	0.937419	0.00736286	0.00594652
cg18782307	chr18	46410906	CTIF	Cap Binding Complex Dependent Translation Initiation Factor	Sheng et al 2020 (PMID: 33144501)	Whole-blood	any diabetes	MethylationEPIC (866,836 CpGs)	eGFR (N=473)	-9.43	Beta (per M unit of methylation)	2.28	4.13e-05	Dataset S4	Yes	1267	0.667	-+	0.714142	0.718385	-0.00424394	0.00333259
cg18847273	chr6	136968888	MAP3K5	Mitogen-Activated Protein Kinase Kinase Kinase 5	Sheng et al 2020 (PMID: 33144501)	Whole-blood	any diabetes	MethylationEPIC (866,836 CpGs)	eGFR slope (N=410)	3.62	Beta (per M unit of methylation)	0.79	6.7e-06	Dataset S6	Yes	1291	0.01164	--	0.477456	0.493131	-0.015675	-0.00759296
cg18959411	chr6	160182805	SOD2	Superoxide Dismutase 2	Sheng et al 2020 (PMID: 33144501)	Whole-blood	any diabetes	MethylationEPIC (866,836 CpGs)	Albuminuria (N=473)	0.54	Beta (per M unit of methylation)	0.13	2.49e-05	Dataset S3	No	1291	0.8806	+-	0.0121826	0.0119555	0.00022713	-0.000705186
cg19078289	chr3	152017293	TMEM14E	Transmembrane Protein 14E	Sheng et al 2020 (PMID: 33144501)	Whole-blood	any diabetes	MethylationEPIC (866,836 CpGs)	eGFR (N=473)	6.72	Beta (per M unit of methylation)	1.29	2.82e-07	Dataset S4	Yes	1284	0.04648	--	0.121262	0.13051	-0.00924868	-0.00555133
cg19231170	chr17	77020037	C1QTNF1	C1q And TNF Related 1	Sheng et al 2020 (PMID: 33144501)	Whole-blood	any diabetes	MethylationEPIC (866,836 CpGs)	Albuminuria (N=473)	-0.63	Beta (per M unit of methylation)	0.11	6.82e-08	Dataset S3	Yes	1226	0.6808	--	0.0442941	0.044329	-3.48357e-05	-0.000888998
cg19324027	chr2	74699582	MRPL53	Mitochondrial Ribosomal Protein L53	Sheng et al 2020 (PMID: 33144501)	Whole-blood	any diabetes	MethylationEPIC (866,836 CpGs)	eGFR (N=473)	-7.34	Beta (per M unit of methylation)	1.75	3.1e-05	Dataset S4	No	1293	0.6972	--	0.0266903	0.0270009	-0.00031055	-3.41e-06
cg19342506	chr18	20219147	CTAGE1	Cutaneous T Cell Lymphoma-Associated Antigen 1	Sheng et al 2020 (PMID: 33144501)	Whole-blood	any diabetes	MethylationEPIC (866,836 CpGs)	eGFR slope (N=410)	-1.88	Beta (per M unit of methylation)	0.45	3.17e-05	Dataset S6	Yes	1282	0.7612	++	0.222207	0.214265	0.0079415	0.0151808
cg19468883	chr12	121198447	SPPL3	Signal Peptide Peptidase Like 3	Sheng et al 2020 (PMID: 33144501)	Whole-blood	any diabetes	MethylationEPIC (866,836 CpGs)	Kidney function decline	0.65	Beta (per M unit of methylation)	0.16	4.75e-05	Dataset S5	No	1280	0.1708	++	0.959615	0.955926	0.00368849	0.00260787
cg19509675	chr14	57603592	AL391152.1	Novel Transcript	Sheng et al 2020 (PMID: 33144501)	Whole-blood	any diabetes	MethylationEPIC (866,836 CpGs)	eGFR slope (N=410)	2.73	Beta (per M unit of methylation)	0.61	1.01e-05	Dataset S6	No	1289	0.4257	++	0.387471	0.383505	0.00396637	0.0136168
cg19622850	chr22	30722594	TBC1D10A	TBC1 Domain Family Member 10A	Sheng et al 2020 (PMID: 33144501)	Whole-blood	any diabetes	MethylationEPIC (866,836 CpGs)	eGFR slope (N=410)	1.24	Beta (per M unit of methylation)	0.3	3.27e-05	Dataset S6	No	1294	0.1999	--	0.0251865	0.0260006	-0.000814066	-0.00277568
cg19624486	chr4	184426006	RWDD4	RWD Domain Containing 4	Sheng et al 2020 (PMID: 33144501)	Whole-blood	any diabetes	MethylationEPIC (866,836 CpGs)	eGFR (N=473)	-2.22	Beta (per M unit of methylation)	0.53	3.52e-05	Dataset S4	Yes	1245	0.424	--	0.0277423	0.0283503	-0.000608001	-0.000216776
cg19856013	chr6	51342462	TFAP2B	Transcription Factor AP-2 Beta	Sheng et al 2020 (PMID: 33144501)	Whole-blood	any diabetes	MethylationEPIC (866,836 CpGs)	Kidney function decline	-0.79	Beta (per M unit of methylation)	0.19	4.75e-05	Dataset S5	No	1293	0.9064	-+	0.904837	0.905416	-0.000578942	0.00209625
cg19906087	chr1	26194426	MTFR1L	Mitochondrial Fission Regulator 1 Like	Sheng et al 2020 (PMID: 33144501)	Whole-blood	any diabetes	MethylationEPIC (866,836 CpGs)	eGFR (N=473)	-4.57	Beta (per M unit of methylation)	1.03	1.09e-05	Dataset S4	Yes	1192	0.294	--	0.823765	0.829676	-0.00591078	-0.00421473
cg20163101	chr3	138407754	FAIM	Fas Apoptotic Inhibitory Molecule	Sheng et al 2020 (PMID: 33144501)	Whole-blood	any diabetes	MethylationEPIC (866,836 CpGs)	Albuminuria (N=473)	0.68	Beta (per M unit of methylation)	0.14	2.01e-06	Dataset S3	Yes	1241	0.3425	--	0.746285	0.749334	-0.00304934	-0.00210291
cg20306265	chr1	118157624	GDAP2	Ganglioside Induced Differentiation Associated Protein 2	Sheng et al 2020 (PMID: 33144501)	Whole-blood	any diabetes	MethylationEPIC (866,836 CpGs)	Albuminuria (N=473)	1.59	Beta (per M unit of methylation)	0.37	1.7e-05	Dataset S3	No	1283	0.975	-+	0.396578	0.412286	-0.0157081	0.00159173
cg20454460	chr5	54197508	RP11-45H22.3	Uncharacterized Protein	Sheng et al 2020 (PMID: 33144501)	Whole-blood	any diabetes	MethylationEPIC (866,836 CpGs)	Albuminuria (N=473)	1.41	Beta (per M unit of methylation)	0.34	3.32e-05	Dataset S3	Yes	1269	0.4171	--	0.328447	0.349814	-0.021367	-0.0194133
cg20491397	chr13	22177926	FGF9	Fibroblast Growth Factor 9	Sheng et al 2020 (PMID: 33144501)	Whole-blood	any diabetes	MethylationEPIC (866,836 CpGs)	eGFR slope (N=410)	-0.63	Beta (per M unit of methylation)	0.15	1.62e-05	Dataset S6	No	1244	0.7524	++	0.0162184	0.0156622	0.000556194	7.72e-06
cg20684937	chr5	12661875	CTNND2	Catenin Delta 2	Sheng et al 2020 (PMID: 33144501)	Whole-blood	any diabetes	MethylationEPIC (866,836 CpGs)	eGFR slope (N=410)	-1.9	Beta (per M unit of methylation)	0.46	4.98e-05	Dataset S6	No	1293	0.1835	++	0.750057	0.746523	0.00353351	0.00410891
cg20758988	chr12	28455542	PTHLH	Parathyroid Hormone Like Hormone	Sheng et al 2020 (PMID: 33144501)	Whole-blood	any diabetes	MethylationEPIC (866,836 CpGs)	eGFR slope (N=410)	-0.21	Beta (per M unit of methylation)	0.05	3.76e-05	Dataset S6	Yes	1275	0.01877	++	0.847749	0.835236	0.0125129	0.0132316
cg20835725	chr22	38200979	ANKRD54	Ankyrin Repeat Domain 54	Sheng et al 2020 (PMID: 33144501)	Whole-blood	any diabetes	MethylationEPIC (866,836 CpGs)	eGFR slope (N=410)	1.86	Beta (per M unit of methylation)	0.42	1.1e-05	Dataset S6	No	1287	0.3647	--	0.0273133	0.0274208	-0.000107518	-0.00169511
cg20864028	chr19	12107439	ZNF433	Zinc Finger Protein 433	Sheng et al 2020 (PMID: 33144501)	Whole-blood	any diabetes	MethylationEPIC (866,836 CpGs)	eGFR slope (N=410)	-2.37	Beta (per M unit of methylation)	0.56	3.4e-05	Dataset S6	Yes	NA	NA	NA	NA	NA	NA	NA
cg20968010	chr1	40505947	CAP1	Cyclase Associated Actin Cytoskeleton Regulatory Protein 1	Sheng et al 2020 (PMID: 33144501)	Whole-blood	any diabetes	MethylationEPIC (866,836 CpGs)	eGFR (N=473)	-3.15	Beta (per M unit of methylation)	0.72	1.4e-05	Dataset S4	No	1269	0.8039	-+	0.0358768	0.0371378	-0.00126099	0.000135086
cg21068178	chr19	15240823	SYDE1	Synapse Defective Rho GTPase Homolog 1	Sheng et al 2020 (PMID: 33144501)	Whole-blood	any diabetes	MethylationEPIC (866,836 CpGs)	eGFR (N=473)	-2.5	Beta (per M unit of methylation)	0.6	3.61e-05	Dataset S4	Yes	1284	0.2893	++	0.501691	0.491112	0.0105789	0.0204907
cg21160824	chr9	131710451	NUP188	Nucleoporin 188	Sheng et al 2020 (PMID: 33144501)	Whole-blood	any diabetes	MethylationEPIC (866,836 CpGs)	Albuminuria (N=473)	-0.41	Beta (per M unit of methylation)	0.1	2.42e-05	Dataset S3	No	1231	0.3461	--	0.0435792	0.0457134	-0.00213418	-0.00154673
cg21242834	chr17	77657578	RBFOX3	RNA Binding Fox-1 Homolog 3	Sheng et al 2020 (PMID: 33144501)	Whole-blood	any diabetes	MethylationEPIC (866,836 CpGs)	eGFR slope (N=410)	-1.59	Beta (per M unit of methylation)	0.38	3.86e-05	Dataset S6	No	1292	0.2475	++	0.812098	0.80709	0.00500874	0.000477451
cg21274168	chr12	133142422	POLE	DNA Polymerase Epsilon, Catalytic Subunit	Sheng et al 2020 (PMID: 33144501)	Whole-blood	any diabetes	MethylationEPIC (866,836 CpGs)	Albuminuria (N=473)	-0.53	Beta (per M unit of methylation)	0.12	9.95e-06	Dataset S3	No	1276	0.4888	++	0.924305	0.91929	0.0050142	0.00318217
cg21342350	chr1	169281590	BLZF1	Basic Leucine Zipper Nuclear Factor 1	Sheng et al 2020 (PMID: 33144501)	Whole-blood	any diabetes	MethylationEPIC (866,836 CpGs)	eGFR (N=473)	5.31	Beta (per M unit of methylation)	1.27	3.56e-05	Dataset S4	Yes	1291	0.0003954	--	0.147877	0.158721	-0.0108439	-0.00900005
cg21451496	chr16	46723639	VPS35	VPS35 Retromer Complex Component	Sheng et al 2020 (PMID: 33144501)	Whole-blood	any diabetes	MethylationEPIC (866,836 CpGs)	eGFR (N=473)	-1.2	Beta (per M unit of methylation)	0.28	1.79e-05	Dataset S4	Yes	1197	0.7754	+-	0.0179323	0.0178199	0.000112418	-0.0010866
cg21556726	chr7	752521	HEATR2	Dynein Axonemal Assembly Factor 5	Sheng et al 2020 (PMID: 33144501)	Whole-blood	any diabetes	MethylationEPIC (866,836 CpGs)	eGFR (N=473)	3.46	Beta (per M unit of methylation)	0.73	2.92e-06	Dataset S4	Yes	1230	0.8164	--	0.451481	0.460473	-0.00899179	-0.00966892
cg21629895	chr2	25565795	DNMT3A	DNA Methyltransferase 3 Alpha	Sheng et al 2020 (PMID: 33144501)	Whole-blood	any diabetes	MethylationEPIC (866,836 CpGs)	eGFR (N=473)	5.92	Beta (per M unit of methylation)	1.31	8.5e-06	Dataset S4	No	1247	0.9026	-+	0.779541	0.783423	-0.00388239	0.00262721
cg21870274	chr1	69591	AL627309.1	Novel Transcript	Sheng et al 2020 (PMID: 33144501)	Whole-blood	any diabetes	MethylationEPIC (866,836 CpGs)	eGFR slope (N=410)	2.3	Beta (per M unit of methylation)	0.52	1.1e-05	Dataset S6	No	NA	NA	NA	NA	NA	NA	NA
cg21956614	chr4	129439073	PHF17	Jade Family PHD Finger 1	Sheng et al 2020 (PMID: 33144501)	Whole-blood	any diabetes	MethylationEPIC (866,836 CpGs)	eGFR (N=473)	4.19	Beta (per M unit of methylation)	1.01	3.72e-05	Dataset S4	No	1292	0.1488	--	0.0848297	0.0919968	-0.00716716	-0.00711322
cg22087765	chr6	160183606	SOD2	Superoxide Dismutase 5	Sheng et al 2020 (PMID: 33144501)	Whole-blood	any diabetes	MethylationEPIC (866,836 CpGs)	Albuminuria (N=473)	0.6	Beta (per M unit of methylation)	0.13	4.85e-06	Dataset S3	Yes	1291	0.4575	+-	0.0141838	0.0140465	0.000137262	-0.00171658
cg22114393	chr13	107185511	EFNB2	Eph-Related Receptor Tyrosine Kinase Ligand 5	Sheng et al 2020 (PMID: 33144501)	Whole-blood	any diabetes	MethylationEPIC (866,836 CpGs)	eGFR (N=473)	-4.16	Beta (per M unit of methylation)	0.95	1.51e-05	Dataset S4	No	1237	0.3075	--	0.0650321	0.0663365	-0.00130443	-0.00226998
cg22289694	chr15	76545387	C15orf27	Transmembrane Protein 266	Sheng et al 2020 (PMID: 33144501)	Whole-blood	any diabetes	MethylationEPIC (866,836 CpGs)	eGFR slope (N=410)	-1.59	Beta (per M unit of methylation)	0.35	5.93e-06	Dataset S6	No	1291	0.01753	++	0.679408	0.657813	0.0215946	0.00824556
cg22377065	chr3	131998472	CPNE4	Copine 4	Sheng et al 2020 (PMID: 33144501)	Whole-blood	any diabetes	MethylationEPIC (866,836 CpGs)	Albuminuria (N=473)	0.26	Beta (per M unit of methylation)	0.06	3.28e-05	Dataset S3	Yes	1289	0.835	+-	0.928914	0.917281	0.0116327	-0.000417025
cg22486777	chr19	34965973	UBA2	Ubiquitin Like Modifier Activating Enzyme 2	Sheng et al 2020 (PMID: 33144501)	Whole-blood	any diabetes	MethylationEPIC (866,836 CpGs)	eGFR (N=473)	3.32	Beta (per M unit of methylation)	0.8	4.21e-05	Dataset S4	Yes	1284	0.07771	--	0.800979	0.803563	-0.00258359	-0.010342
cg22664560	chr20	40261655	CHD6	Chromodomain Helicase DNA Binding Protein 6	Sheng et al 2020 (PMID: 33144501)	Whole-blood	any diabetes	MethylationEPIC (866,836 CpGs)	eGFR (N=473)	9.51	Beta (per M unit of methylation)	2.14	1.11e-05	Dataset S4	Yes	1285	9.377e-05	--	0.206796	0.230647	-0.0238513	-0.0205215
cg22677389	chr1	54724125	SSBP3	Single Stranded DNA Binding Protein 3	Sheng et al 2020 (PMID: 33144501)	Whole-blood	any diabetes	MethylationEPIC (866,836 CpGs)	eGFR slope (N=410)	-1.27	Beta (per M unit of methylation)	0.31	4.03e-05	Dataset S6	No	1281	0.9376	+-	0.937653	0.936214	0.00143973	-0.00154521
cg22728904	chr7	100433983	EPHB4	EPH Receptor B4	Sheng et al 2020 (PMID: 33144501)	Whole-blood	any diabetes	MethylationEPIC (866,836 CpGs)	eGFR slope (N=410)	-5.13	Beta (per M unit of methylation)	1.01	5.55e-07	Dataset S6	No	1252	0.3628	--	0.297476	0.309487	-0.0120111	-0.0155088
cg22822137	chr7	116594107	ST7	Suppression Of Tumorigenicity 7	Sheng et al 2020 (PMID: 33144501)	Whole-blood	any diabetes	MethylationEPIC (866,836 CpGs)	eGFR (N=473)	-6.78	Beta (per M unit of methylation)	1.48	6.08e-06	Dataset S4	Yes	1269	0.5192	+-	0.0448812	0.0440289	0.000852233	-0.0024623
cg22824748	chr10	95425262	FRA10AC1	FRA10A Associated CGG Repeat 1	Sheng et al 2020 (PMID: 33144501)	Whole-blood	any diabetes	MethylationEPIC (866,836 CpGs)	Albuminuria (N=473)	0.33	Beta (per M unit of methylation)	0.08	3.81e-05	Dataset S3	No	1280	0.1327	++	0.937284	0.930477	0.00680697	0.00245153
cg22827952	chr18	55324611	ONECUT2	One Cut Homeobox 2	Sheng et al 2020 (PMID: 33144501)	Whole-blood	any diabetes	MethylationEPIC (866,836 CpGs)	eGFR slope (N=410)	-0.59	Beta (per M unit of methylation)	0.14	2.98e-05	Dataset S6	Yes	1284	0.1306	++	0.917144	0.903542	0.0136025	0.00383617
cg22865542	chr19	47425491	AP2S1	Adaptor Related Protein Complex 2 Subunit Sigma 1	Sheng et al 2020 (PMID: 33144501)	Whole-blood	any diabetes	MethylationEPIC (866,836 CpGs)	eGFR slope (N=410)	-1.47	Beta (per M unit of methylation)	0.33	1.14e-05	Dataset S6	No	1207	0.858	+-	0.866211	0.862864	0.00334742	-0.000195137
cg22930773	chr4	148413287	PRMT10	Protein Arginine Methyltransferase 9	Sheng et al 2020 (PMID: 33144501)	Whole-blood	any diabetes	MethylationEPIC (866,836 CpGs)	eGFR slope (N=410)	2.38	Beta (per M unit of methylation)	0.49	1.84e-06	Dataset S6	No	1289	0.8586	++	0.846599	0.834575	0.0120241	0.0101217
cg23089177	chr7	30196932	C7orf41	Maturin Neural Progenitor Differentiation Regulator Protein Homolog	Sheng et al 2020 (PMID: 33144501)	Whole-blood	any diabetes	MethylationEPIC (866,836 CpGs)	eGFR (N=473)	-8.52	Beta (per M unit of methylation)	2.07	4.41e-05	Dataset S4	Yes	1290	1.476e-06	++	0.368706	0.351172	0.0175335	0.0473309
cg23201419	chr3	120030903	LRRC58	Leucine Rich Repeat Containing 58	Sheng et al 2020 (PMID: 33144501)	Whole-blood	any diabetes	MethylationEPIC (866,836 CpGs)	eGFR slope (N=410)	-2.57	Beta (per M unit of methylation)	0.6	2.6e-05	Dataset S6	No	NA	NA	NA	NA	NA	NA	NA
cg23215916	chr4	111388838	PITX2	Paired Like Homeodomain 2	Sheng et al 2020 (PMID: 33144501)	Whole-blood	any diabetes	MethylationEPIC (866,836 CpGs)	eGFR slope (N=410)	1.18	Beta (per M unit of methylation)	0.28	3.37e-05	Dataset S6	Yes	1286	0.514	++	0.929263	0.92458	0.00468295	0.00435835
cg23337698	chr2	42991775	MTA3	Metastasis Associated 1 Family Member 3	Sheng et al 2020 (PMID: 33144501)	Whole-blood	any diabetes	MethylationEPIC (866,836 CpGs)	eGFR slope (N=410)	-1.78	Beta (per M unit of methylation)	0.43	3.85e-05	Dataset S6	No	1283	0.6684	--	0.846739	0.851592	-0.00485249	-0.000737809
cg23437573	chr12	133349997	PGAM5	PGAM Family Member 5, Mitochondrial Serine/Threonine Protein Phosphatase	Sheng et al 2020 (PMID: 33144501)	Whole-blood	any diabetes	MethylationEPIC (866,836 CpGs)	Albuminuria (N=473)	0.37	Beta (per M unit of methylation)	0.09	3.53e-05	Dataset S3	No	1282	0.2958	++	0.973202	0.971481	0.00172152	0.00298761
cg23729501	chr1	84629943	PRKACB	Protein Kinase CAMP-Activated Catalytic Subunit Beta	Sheng et al 2020 (PMID: 33144501)	Whole-blood	any diabetes	MethylationEPIC (866,836 CpGs)	Albuminuria (N=473)	0.18	Beta (per M unit of methylation)	0.04	5.26e-07	Dataset S3	Yes	NA	NA	NA	NA	NA	NA	NA
cg23978850	chr1	203526553	FMOD	Fibromodulin	Sheng et al 2020 (PMID: 33144501)	Whole-blood	any diabetes	MethylationEPIC (866,836 CpGs)	eGFR (N=473)	1.27	Beta (per M unit of methylation)	0.29	1.37e-05	Dataset S4	Yes	1284	0.8183	+-	0.942116	0.939105	0.00301088	-0.00167175
cg24031395	chr11	33277982	HIPK3	Homeodomain Interacting Protein Kinase 3	Sheng et al 2020 (PMID: 33144501)	Whole-blood	any diabetes	MethylationEPIC (866,836 CpGs)	Albuminuria (N=473)	1.38	Beta (per M unit of methylation)	0.31	1.35e-05	Dataset S3	Yes	1288	0.1262	--	0.634147	0.65372	-0.0195726	-0.005643
cg24076968	chr1	902549	NOC2L	NOC2 Like Nucleolar Associated Transcriptional Repressor	Sheng et al 2020 (PMID: 33144501)	Whole-blood	any diabetes	MethylationEPIC (866,836 CpGs)	eGFR (N=473)	-6.62	Beta (per M unit of methylation)	1.54	2.13e-05	Dataset S4	No	1228	0.9801	+-	0.0984126	0.0969916	0.00142098	-0.00153757
cg24106686	chr17	45771570	OSBPL7	Oxysterol Binding Protein Like 7	Sheng et al 2020 (PMID: 33144501)	Whole-blood	any diabetes	MethylationEPIC (866,836 CpGs)	eGFR slope (N=410)	1.65	Beta (per M unit of methylation)	0.4	4.79e-05	Dataset S6	No	1285	0.4606	--	0.0286059	0.0289725	-0.000366568	-0.00186558
cg24159142	chr20	50310568	ATP9A	ATPase Phospholipid Transporting 9A	Sheng et al 2020 (PMID: 33144501)	Whole-blood	any diabetes	MethylationEPIC (866,836 CpGs)	eGFR slope (N=410)	-1.49	Beta (per M unit of methylation)	0.35	2.56e-05	Dataset S6	No	1287	0.4034	++	0.942092	0.939603	0.00248855	0.000414189
cg24181036	chr8	22104621	PHYHIP	Phytanoyl-CoA 2-Hydroxylase Interacting Protein	Sheng et al 2020 (PMID: 33144501)	Whole-blood	any diabetes	MethylationEPIC (866,836 CpGs)	eGFR slope (N=410)	-0.55	Beta (per M unit of methylation)	0.13	2.45e-05	Dataset S6	Yes	1282	0.9747	+-	0.941777	0.937049	0.00472753	-0.00120216
cg24374172	chr8	134203272	NDRG1	N-Myc Downstream Regulated 1	Sheng et al 2020 (PMID: 33144501)	Whole-blood	any diabetes	MethylationEPIC (866,836 CpGs)	eGFR slope (N=410)	-0.76	Beta (per M unit of methylation)	0.18	4.55e-05	Dataset S6	Yes	1286	0.9415	+-	0.945807	0.94265	0.0031578	-0.0107408
cg24401219	chr6	72892597	RP11-257K9.8	Uncharacterized protein	Sheng et al 2020 (PMID: 33144501)	Whole-blood	any diabetes	MethylationEPIC (866,836 CpGs)	eGFR slope (N=410)	1.32	Beta (per M unit of methylation)	0.27	2.22e-06	Dataset S6	No	682	0.9945	-?	0.0809139	0.081213	-0.000299029	NA
cg24416562	chr2	153574182	ARL6IP6	ADP Ribosylation Factor Like GTPase 6 Interacting Protein 6	Sheng et al 2020 (PMID: 33144501)	Whole-blood	any diabetes	MethylationEPIC (866,836 CpGs)	eGFR slope (N=410)	-0.96	Beta (per M unit of methylation)	0.23	2.65e-05	Dataset S6	No	1239	0.915	+-	0.0175671	0.0175089	5.8181e-05	-0.000303796
cg24511711	chr5	153475533	FAM114A2	Family With Sequence Similarity 114 Member A2	Sheng et al 2020 (PMID: 33144501)	Whole-blood	any diabetes	MethylationEPIC (866,836 CpGs)	eGFR slope (N=410)	-1	Beta (per M unit of methylation)	0.23	1.96e-05	Dataset S6	Yes	796	0.9361	-?	0.828074	0.828292	-0.00021853	NA
cg24532523	chr11	105892855	GRIA4	Glutamate Ionotropic Receptor AMPA Type Subunit 4	Sheng et al 2020 (PMID: 33144501)	Whole-blood	any diabetes	MethylationEPIC (866,836 CpGs)	eGFR slope (N=410)	-1.11	Beta (per M unit of methylation)	0.24	6.61e-06	Dataset S6	No	1248	0.1781	--	0.0206151	0.0210665	-0.00045137	-0.000848197
cg24854225	chr1	185374534	SWT1	SWT1 RNA Endoribonuclease Homolog	Sheng et al 2020 (PMID: 33144501)	Whole-blood	any diabetes	MethylationEPIC (866,836 CpGs)	eGFR (N=473)	-4.41	Beta (per M unit of methylation)	1.04	2.69e-05	Dataset S4	Yes	1277	0.7257	-+	0.568416	0.576128	-0.00771154	0.0101859
cg24968215	chr5	149225018	PDE6A	Phosphodiesterase 6A	Sheng et al 2020 (PMID: 33144501)	Whole-blood	any diabetes	MethylationEPIC (866,836 CpGs)	eGFR slope (N=410)	-0.68	Beta (per M unit of methylation)	0.16	1.86e-05	Dataset S6	Yes	1220	0.8471	-+	0.955582	0.956953	-0.00137153	0.0020197
cg25132484	chr1	7796345	UTS2	Urotensin 2	Sheng et al 2020 (PMID: 33144501)	Whole-blood	any diabetes	MethylationEPIC (866,836 CpGs)	eGFR slope (N=410)	-0.77	Beta (per M unit of methylation)	0.17	9.42e-06	Dataset S6	No	1279	0.7302	-+	0.961594	0.96385	-0.00225532	0.00762502
cg25136068	chr20	39861139	PLCG1	Phospholipase C Gamma 1	Sheng et al 2020 (PMID: 33144501)	Whole-blood	any diabetes	MethylationEPIC (866,836 CpGs)	Albuminuria (N=473)	0.58	Beta (per M unit of methylation)	0.14	4.84e-05	Dataset S3	No	1290	0.3639	+-	0.0292226	0.0289803	0.00024224	-0.00247617
cg25251738	chr13	30995663	HMGB1	High Mobility Group Box 1	Sheng et al 2020 (PMID: 33144501)	Whole-blood	any diabetes	MethylationEPIC (866,836 CpGs)	eGFR (N=473)	-3.43	Beta (per M unit of methylation)	0.83	4.22e-05	Dataset S4	No	1291	0.8755	--	0.0157102	0.0165302	-0.000819957	-0.00122149
cg25305549	chr2	67689042	ETAA1	ETAA1 Activator Of ATR Kinase	Sheng et al 2020 (PMID: 33144501)	Whole-blood	any diabetes	MethylationEPIC (866,836 CpGs)	Albuminuria (N=473)	0.22	Beta (per M unit of methylation)	0.05	1.35e-05	Dataset S3	Yes	1289	0.1521	++	0.950194	0.94456	0.00563414	0.00409924
cg25544931	chr19	12097624	ZNF763	Zinc Finger Protein 763	Sheng et al 2020 (PMID: 33144501)	Whole-blood	any diabetes	MethylationEPIC (866,836 CpGs)	eGFR (N=473)	-3.15	Beta (per M unit of methylation)	0.73	2.09e-05	Dataset S4	Yes	1164	2.58e-27	++	0.842311	0.80822	0.0340913	0.042901
cg25559664	chr2	197561341	GTF3C3	General Transcription Factor IIIC Subunit 3	Sheng et al 2020 (PMID: 33144501)	Whole-blood	any diabetes	MethylationEPIC (866,836 CpGs)	eGFR (N=473)	3.66	Beta (per M unit of methylation)	0.87	3.09e-05	Dataset S4	Yes	1281	0.8708	--	0.83233	0.843872	-0.011542	-0.00810371
cg25606234	chr3	135684482	MSL2	MSL Complex Subunit 2	Sheng et al 2020 (PMID: 33144501)	Whole-blood	any diabetes	MethylationEPIC (866,836 CpGs)	eGFR slope (N=410)	2.74	Beta (per M unit of methylation)	0.6	5.68e-06	Dataset S6	Yes	1116	0.8911	-+	0.0705762	0.0736809	-0.0031047	0.000239586
cg25647608	chr7	24699279	MPP6	Membrane Palmitoylated Protein 6	Sheng et al 2020 (PMID: 33144501)	Whole-blood	any diabetes	MethylationEPIC (866,836 CpGs)	Albuminuria (N=473)	0.35	Beta (per M unit of methylation)	0.08	1.55e-05	Dataset S3	Yes	1279	0.7102	++	0.914459	0.903372	0.0110864	0.00617022
cg25682780	chr12	53256093	KRT78	Keratin 78	Sheng et al 2020 (PMID: 33144501)	Whole-blood	any diabetes	MethylationEPIC (866,836 CpGs)	eGFR slope (N=410)	-1.93	Beta (per M unit of methylation)	0.42	6.84e-06	Dataset S6	Yes	1282	0.5113	++	0.869947	0.86612	0.00382701	0.00539791
cg25777409	chr5	179643456	RASGEF1C	RasGEF Domain Family Member 1C	Sheng et al 2020 (PMID: 33144501)	Whole-blood	any diabetes	MethylationEPIC (866,836 CpGs)	eGFR slope (N=410)	-1.32	Beta (per M unit of methylation)	0.32	3.56e-05	Dataset S6	No	1271	0.6322	+-	0.95336	0.950337	0.0030235	-0.000712854
cg25987082	chr17	18760990	PRPSAP2	Phosphoribosyl Pyrophosphate Synthetase Associated Protein 2	Sheng et al 2020 (PMID: 33144501)	Whole-blood	any diabetes	MethylationEPIC (866,836 CpGs)	eGFR (N=473)	15.86	Beta (per M unit of methylation)	3.82	3.83e-05	Dataset S4	No	NA	NA	NA	NA	NA	NA	NA
cg26640683	chr7	156297193	RNF32	Ring Finger Protein 32	Sheng et al 2020 (PMID: 33144501)	Whole-blood	any diabetes	MethylationEPIC (866,836 CpGs)	eGFR slope (N=410)	1.22	Beta (per M unit of methylation)	0.29	2.72e-05	Dataset S6	No	944	0.2935	++	0.903056	0.89762	0.0054358	0.00043254
cg26709309	chr2	65892261	SPRED2	Sprouty Related EVH1 Domain Containing 2	Sheng et al 2020 (PMID: 33144501)	Whole-blood	any diabetes	MethylationEPIC (866,836 CpGs)	Albuminuria (N=473)	-0.51	Beta (per M unit of methylation)	0.12	3.08e-05	Dataset S3	No	1288	0.4384	++	0.923854	0.920735	0.00311952	0.000315321
cg26912105	chr16	84553585	ATP2C2	ATPase Secretory Pathway Ca2+ Transporting 2	Sheng et al 2020 (PMID: 33144501)	Whole-blood	any diabetes	MethylationEPIC (866,836 CpGs)	Kidney function decline	0.67	Beta (per M unit of methylation)	0.16	2.02e-05	Dataset S5	No	1287	0.8522	++	0.675152	0.647462	0.0276899	0.0395778
cg26929537	chr4	139934837	CCRN4L	Nocturnin	Sheng et al 2020 (PMID: 33144501)	Whole-blood	any diabetes	MethylationEPIC (866,836 CpGs)	eGFR (N=473)	2.57	Beta (per M unit of methylation)	0.63	4.63e-05	Dataset S4	Yes	1273	0.3797	++	0.934162	0.9317	0.00246137	0.00057862
cg27083284	chr12	60663727	SLC16A7	Solute Carrier Family 16 Member 7	Sheng et al 2020 (PMID: 33144501)	Whole-blood	any diabetes	MethylationEPIC (866,836 CpGs)	Albuminuria (N=473)	0.8	Beta (per M unit of methylation)	0.19	2.66e-05	Dataset S3	No	1274	0.9627	--	0.925809	0.927179	-0.00136971	-0.000588331
cg27232352	chr1	168332300	TBX19	T-Box Transcription Factor 19	Sheng et al 2020 (PMID: 33144501)	Whole-blood	any diabetes	MethylationEPIC (866,836 CpGs)	eGFR (N=473)	5.3	Beta (per M unit of methylation)	1.26	3.09e-05	Dataset S4	Yes	1281	0.8158	-+	0.0860998	0.0869136	-0.000813713	0.00219485
cg27324859	chr19	17398922	ANKLE1	Ankyrin Repeat And LEM Domain Containing 1	Sheng et al 2020 (PMID: 33144501)	Whole-blood	any diabetes	MethylationEPIC (866,836 CpGs)	Albuminuria (N=473)	0.67	Beta (per M unit of methylation)	0.12	5.11e-08	Dataset S3	Yes	1189	0.1339	++	0.926019	0.924375	0.00164396	0.00492375
cg27459529	chr10	49892943	ARHGAP22	Rho GTPase Activating Protein 22	Sheng et al 2020 (PMID: 33144501)	Whole-blood	any diabetes	MethylationEPIC (866,836 CpGs)	Albuminuria (N=473)	-0.95	Beta (per M unit of methylation)	0.21	7.41e-06	Dataset S3	No	1286	0.8735	--	0.101513	0.111929	-0.0104156	-0.0062611
cg27462541	chr13	113187914	TUBGCP3	Tubulin Gamma Complex Associated Protein 3	Sheng et al 2020 (PMID: 33144501)	Whole-blood	any diabetes	MethylationEPIC (866,836 CpGs)	eGFR (N=473)	7.29	Beta (per M unit of methylation)	1.75	3.75e-05	Dataset S4	Yes	1276	0.4769	-+	0.0799734	0.0804777	-0.000504243	0.00162269
cg27490103	chr11	18478792	TSG101	Tumor Susceptibility 101	Sheng et al 2020 (PMID: 33144501)	Whole-blood	any diabetes	MethylationEPIC (866,836 CpGs)	eGFR (N=473)	4.23	Beta (per M unit of methylation)	1.02	4.04e-05	Dataset S4	Yes	1273	0.4217	++	0.887289	0.874766	0.0125238	0.00571025
cg27619385	chr1	32729615	TMEM234	Transmembrane Protein 234	Sheng et al 2020 (PMID: 33144501)	Whole-blood	any diabetes	MethylationEPIC (866,836 CpGs)	Albuminuria (N=473)	0.72	Beta (per M unit of methylation)	0.17	2.59e-05	Dataset S3	Yes	1278	0.7261	++	0.796978	0.765444	0.0315342	0.0312716
cg27645492	chr9	124623967	DAB2IP	DAB2 Interacting Protein	Sheng et al 2020 (PMID: 33144501)	Whole-blood	any diabetes	MethylationEPIC (866,836 CpGs)	eGFR (N=473)	4.58	Beta (per M unit of methylation)	1.06	1.99e-05	Dataset S4	Yes	1285	0.7156	--	0.828949	0.836478	-0.00752885	-0.00437306
cg27659095	chr3	18786206	SATB1	SATB Homeobox 1	Sheng et al 2020 (PMID: 33144501)	Whole-blood	any diabetes	MethylationEPIC (866,836 CpGs)	Albuminuria (N=473)	0.55	Beta (per M unit of methylation)	0.12	7.88e-06	Dataset S3	Yes	1283	0.7585	++	0.776813	0.755405	0.0214085	0.022897
cg00009088	chr11	60930188	VPS37C	Vacuolar protein sorting-associated protein 37C	Smyth et al 2021 (PMID: 33933144)	Whole-blood	Type 1 diabetes	Methylation EPIC ( 862,927 CpGs)	ESKD (n=107) vs. controls (n=107)	3.44544	Fold change	NA	2.73476e-11	Supplementary Table ST4	NA	1264	0.687	--	0.23958	0.279517	-0.0399363	-0.0300152
cg00038503	chr4	122060992	TNIP3	TNFAIP3-interacting protein 3	Smyth et al 2021 (PMID: 33933144)	Whole-blood	Type 1 diabetes	Methylation EPIC ( 862,927 CpGs)	ESKD (n=107) vs. controls (n=107)	3.52586	Fold change	NA	2.30457e-12	Supplementary Table ST4	NA	1281	0.7437	++	0.402249	0.372596	0.0296528	0.0433742
cg00095018	chr6	36101338	MAPK13	Mitogen-activated protein kinase 13	Smyth et al 2021 (PMID: 33933144)	Whole-blood	Type 1 diabetes	Methylation EPIC ( 862,927 CpGs)	ESKD (n=107) vs. controls (n=107)	2.45778	Fold change	NA	3.13316e-11	Supplementary Table ST4	NA	1293	0.2625	--	0.357788	0.376442	-0.0186544	-0.0112762
cg00121045	chr16	1416053	UNKL	Putative E3 ubiquitin-protein ligase UNKL	Smyth et al 2021 (PMID: 33933144)	Whole-blood	Type 1 diabetes	Methylation EPIC ( 862,927 CpGs)	ESKD (n=107) vs. controls (n=107)	2.15775	Fold change	NA	3.67436e-12	Supplementary Table ST4	NA	1286	0.06888	--	0.335893	0.369553	-0.0336603	-0.042891
cg00160670	NA	35320599	LINC00649	NA	Smyth et al 2021 (PMID: 33933144)	Whole-blood	Type 1 diabetes	Methylation EPIC ( 862,927 CpGs)	ESKD (n=107) vs. controls (n=107)	14.597	Fold change	NA	1.05986e-11	Supplementary Table ST4	NA	NA	NA	NA	NA	NA	NA	NA
cg00185853	chr2	218799341	TNS1	StAR-related lipid transfer protein 8	Smyth et al 2021 (PMID: 33933144)	Whole-blood	Type 1 diabetes	Methylation EPIC ( 862,927 CpGs)	ESKD (n=107) vs. controls (n=107)	-24.7363	Fold change	NA	1.44346e-12	Supplementary Table ST4	NA	1290	0.1118	--	0.401332	0.427764	-0.0264317	-0.0191356
cg00314247	chr17	76408337	PGS1	Biglycan	Smyth et al 2021 (PMID: 33933144)	Whole-blood	Type 1 diabetes	Methylation EPIC ( 862,927 CpGs)	ESKD (n=107) vs. controls (n=107)	9.08078	Fold change	NA	4.38966e-11	Supplementary Table ST4	NA	1154	0.07684	--	0.282511	0.319909	-0.0373972	-0.0221041
cg00314454	chr13	74637451	KLF12	Krueppel-like factor 12	Smyth et al 2021 (PMID: 33933144)	Whole-blood	Type 1 diabetes	Methylation EPIC ( 862,927 CpGs)	ESKD (n=107) vs. controls (n=107)	12.6968	Fold change	NA	1.6816e-11	Supplementary Table ST4	NA	1294	0.5504	++	0.378814	0.360379	0.018435	0.0253433
cg00373796	chr5	37309092	NUP155	Nuclear pore complex protein Nup155	Smyth et al 2021 (PMID: 33933144)	Whole-blood	Type 1 diabetes	Methylation EPIC ( 862,927 CpGs)	ESKD (n=107) vs. controls (n=107)	2.40225	Fold change	NA	6.08205e-12	Supplementary Table ST4	NA	1279	0.546	--	0.214398	0.25342	-0.0390215	-0.0251291
cg00394026	chr13	113357420	ATP11A	Phospholipid-transporting ATPase IH	Smyth et al 2021 (PMID: 33933144)	Whole-blood	Type 1 diabetes	Methylation EPIC ( 862,927 CpGs)	ESKD (n=107) vs. controls (n=107)	3.1155	Fold change	NA	2.85611e-12	Supplementary Table ST4	NA	1274	0.7315	--	0.211358	0.246857	-0.0354997	-0.0285618
cg00429622	chr19	3504945	FZR1	Fizzy-related protein homolog	Smyth et al 2021 (PMID: 33933144)	Whole-blood	Type 1 diabetes	Methylation EPIC ( 862,927 CpGs)	ESKD (n=107) vs. controls (n=107)	4.13847	Fold change	NA	2.37092e-11	Supplementary Table ST4	NA	1282	0.438	--	0.263025	0.302978	-0.0399535	-0.0278471
cg00446123	chr20	62367888	LIME1	Lck-interacting transmembrane adapter 1	Smyth et al 2021 (PMID: 33933144)	Whole-blood	Type 1 diabetes	Methylation EPIC ( 862,927 CpGs)	ESKD (n=107) vs. controls (n=107)	91.449	Fold change	NA	1.12849e-12	Supplementary Table ST4	NA	1274	0.4777	++	0.521944	0.489838	0.0321058	0.0415744
cg00546897	chr21	45232232	LOC284837	LOC284837 protein	Smyth et al 2021 (PMID: 33933144)	Whole-blood	Type 1 diabetes	Methylation EPIC ( 862,927 CpGs)	ESKD (n=107) vs. controls (n=107)	2.15522	Fold change	NA	5.88873e-12	Supplementary Table ST4	NA	1289	0.5725	--	0.309723	0.329576	-0.0198528	-0.01451
cg00565090	NA	48258258	SNORD23	NA	Smyth et al 2021 (PMID: 33933144)	Whole-blood	Type 1 diabetes	Methylation EPIC ( 862,927 CpGs)	ESKD (n=107) vs. controls (n=107)	3.07681	Fold change	NA	1.25391e-13	Supplementary Table ST4	NA	NA	0.8691	-?	0.351344	0.363622	-0.0122777	NA
cg00593148	chr5	67070150		NA	Smyth et al 2021 (PMID: 33933144)	Whole-blood	Type 1 diabetes	Methylation EPIC ( 862,927 CpGs)	ESKD (n=107) vs. controls (n=107)	2.41065	Fold change	NA	2.1732e-11	Supplementary Table ST4	NA	1257	0.1862	--	0.203492	0.242403	-0.0389106	-0.0274094
cg00593333	chr15	74608706	CCDC33	Coiled-coil domain-containing protein 33	Smyth et al 2021 (PMID: 33933144)	Whole-blood	Type 1 diabetes	Methylation EPIC ( 862,927 CpGs)	ESKD (n=107) vs. controls (n=107)	-3.90138	Fold change	NA	1.8639e-12	Supplementary Table ST4	NA	1287	0.2076	--	0.416549	0.441894	-0.0253451	-0.0179668
cg00634202	chr9	93532437		NA	Smyth et al 2021 (PMID: 33933144)	Whole-blood	Type 1 diabetes	Methylation EPIC ( 862,927 CpGs)	ESKD (n=107) vs. controls (n=107)	2.00713	Fold change	NA	8.88525e-12	Supplementary Table ST4	NA	1273	0.1441	++	0.448758	0.430864	0.0178948	0.0265945
cg00661777	chr7	106511741	PIK3CG	Phosphatidylinositol 4,5-bisphosphate 3-kinase catalytic subunit gamma isoform	Smyth et al 2021 (PMID: 33933144)	Whole-blood	Type 1 diabetes	Methylation EPIC ( 862,927 CpGs)	ESKD (n=107) vs. controls (n=107)	2.77816	Fold change	NA	2.28168e-11	Supplementary Table ST4	NA	1273	0.6173	++	0.400823	0.368569	0.0322539	0.0453393
cg00674311	chr10	352348	DIP2C	Disco-interacting protein 2 homolog C	Smyth et al 2021 (PMID: 33933144)	Whole-blood	Type 1 diabetes	Methylation EPIC ( 862,927 CpGs)	ESKD (n=107) vs. controls (n=107)	2.4757	Fold change	NA	7.5794e-12	Supplementary Table ST4	NA	1290	0.3447	--	0.270692	0.306643	-0.0359507	-0.0246315
cg00683922	chr1	207242569	PFKFB2	6-phosphofructo-2-kinase/fructose-2,6-bisphosphatase 2	Smyth et al 2021 (PMID: 33933144)	Whole-blood	Type 1 diabetes	Methylation EPIC ( 862,927 CpGs)	ESKD (n=107) vs. controls (n=107)	-4.32907	Fold change	NA	4.94993e-12	Supplementary Table ST4	NA	1290	0.03428	--	0.394666	0.420818	-0.0261517	-0.0191738
cg00834988	chr7	70060153	AUTS2	Autism susceptibility gene 2 protein	Smyth et al 2021 (PMID: 33933144)	Whole-blood	Type 1 diabetes	Methylation EPIC ( 862,927 CpGs)	ESKD (n=107) vs. controls (n=107)	2.11944	Fold change	NA	2.56692e-11	Supplementary Table ST4	NA	1287	0.3085	--	0.236255	0.268336	-0.0320815	-0.0242512
cg00863409	chr2	47547071	LOC101927043	NA	Smyth et al 2021 (PMID: 33933144)	Whole-blood	Type 1 diabetes	Methylation EPIC ( 862,927 CpGs)	ESKD (n=107) vs. controls (n=107)	2.18454	Fold change	NA	3.23667e-12	Supplementary Table ST4	NA	1289	0.489	--	0.275466	0.302848	-0.027382	-0.0211806
cg00871371	chr17	75371476	SEPT9	Septin-9	Smyth et al 2021 (PMID: 33933144)	Whole-blood	Type 1 diabetes	Methylation EPIC ( 862,927 CpGs)	ESKD (n=107) vs. controls (n=107)	-2.48853	Fold change	NA	2.29753e-11	Supplementary Table ST4	NA	1246	0.9026	++	0.287035	0.275359	0.0116754	0.0254716
cg00909668	chr8	141582617	AGO2	Protein argonaute-2	Smyth et al 2021 (PMID: 33933144)	Whole-blood	Type 1 diabetes	Methylation EPIC ( 862,927 CpGs)	ESKD (n=107) vs. controls (n=107)	-5.18698	Fold change	NA	1.13563e-11	Supplementary Table ST4	NA	1292	0.6206	++	0.344605	0.331153	0.0134519	0.0244868
cg00992745	chr10	102025746	CWF19L1	CWF19-like protein 1	Smyth et al 2021 (PMID: 33933144)	Whole-blood	Type 1 diabetes	Methylation EPIC ( 862,927 CpGs)	ESKD (n=107) vs. controls (n=107)	2.61583	Fold change	NA	4.42104e-11	Supplementary Table ST4	NA	1287	0.7304	--	0.262164	0.300579	-0.0384148	-0.02409
cg01323675	chr4	111208492		NA	Smyth et al 2021 (PMID: 33933144)	Whole-blood	Type 1 diabetes	Methylation EPIC ( 862,927 CpGs)	ESKD (n=107) vs. controls (n=107)	3.44318	Fold change	NA	1.00166e-14	Supplementary Table ST4	NA	1270	0.8264	++	0.401103	0.368777	0.0323265	0.0369777
cg01398143	chr1	205675961		NA	Smyth et al 2021 (PMID: 33933144)	Whole-blood	Type 1 diabetes	Methylation EPIC ( 862,927 CpGs)	ESKD (n=107) vs. controls (n=107)	15.5747	Fold change	NA	3.04217e-11	Supplementary Table ST4	NA	1266	0.3977	--	0.251952	0.292103	-0.0401509	-0.0239729
cg01523767	chr8	123811301	ZHX2	Zinc fingers and homeoboxes protein 2	Smyth et al 2021 (PMID: 33933144)	Whole-blood	Type 1 diabetes	Methylation EPIC ( 862,927 CpGs)	ESKD (n=107) vs. controls (n=107)	2.51058	Fold change	NA	2.23836e-15	Supplementary Table ST4	NA	1272	0.2017	++	0.475544	0.446394	0.0291499	0.0460689
cg01676795	chr7	75586348	POR	NADPH--cytochrome P450 reductase	Smyth et al 2021 (PMID: 33933144)	Whole-blood	Type 1 diabetes	Methylation EPIC ( 862,927 CpGs)	ESKD (n=107) vs. controls (n=107)	-4.01977	Fold change	NA	6.06439e-13	Supplementary Table ST4	NA	1290	0.007986	--	0.364822	0.409586	-0.0447642	-0.0322148
cg01735277	chr15	75077691	CSK	Tyrosine-protein kinase CSK	Smyth et al 2021 (PMID: 33933144)	Whole-blood	Type 1 diabetes	Methylation EPIC ( 862,927 CpGs)	ESKD (n=107) vs. controls (n=107)	4.61858	Fold change	NA	5.64087e-13	Supplementary Table ST4	NA	1280	0.7755	++	0.426429	0.40004	0.0263886	0.0381446
cg01899759	chr10	69678304		NA	Smyth et al 2021 (PMID: 33933144)	Whole-blood	Type 1 diabetes	Methylation EPIC ( 862,927 CpGs)	ESKD (n=107) vs. controls (n=107)	22.2982	Fold change	NA	4.23587e-11	Supplementary Table ST4	NA	1277	0.3138	--	0.265636	0.308116	-0.0424801	-0.0290998
cg02080811	chr22	28206176		NA	Smyth et al 2021 (PMID: 33933144)	Whole-blood	Type 1 diabetes	Methylation EPIC ( 862,927 CpGs)	ESKD (n=107) vs. controls (n=107)	-12.1143	Fold change	NA	5.06977e-12	Supplementary Table ST4	NA	1294	2.515e-05	--	0.367157	0.394275	-0.0271182	-0.0261693
cg02098313	chr6	128222378	THEMIS	Protein THEMIS	Smyth et al 2021 (PMID: 33933144)	Whole-blood	Type 1 diabetes	Methylation EPIC ( 862,927 CpGs)	ESKD (n=107) vs. controls (n=107)	3.13824	Fold change	NA	7.1373e-13	Supplementary Table ST4	NA	1283	0.8493	++	0.407812	0.386928	0.020884	0.0336484
cg02155073	NA	39915812	FSIP1	Fibrous sheath-interacting protein 1	Smyth et al 2021 (PMID: 33933144)	Whole-blood	Type 1 diabetes	Methylation EPIC ( 862,927 CpGs)	ESKD (n=107) vs. controls (n=107)	2.23745	Fold change	NA	3.79117e-13	Supplementary Table ST4	NA	NA	0.562	+?	0.502304	0.460296	0.0420083	NA
cg02177007	chr9	138780109	CAMSAP1	Calmodulin-regulated spectrin-associated protein 1	Smyth et al 2021 (PMID: 33933144)	Whole-blood	Type 1 diabetes	Methylation EPIC ( 862,927 CpGs)	ESKD (n=107) vs. controls (n=107)	2.20236	Fold change	NA	1.56051e-12	Supplementary Table ST4	NA	1211	0.8442	--	0.313108	0.33311	-0.0200014	-0.0148334
cg02187937	chr1	21005254	KIF17	Kinesin-like protein KIF17	Smyth et al 2021 (PMID: 33933144)	Whole-blood	Type 1 diabetes	Methylation EPIC ( 862,927 CpGs)	ESKD (n=107) vs. controls (n=107)	5.14818	Fold change	NA	4.23949e-13	Supplementary Table ST4	NA	1277	0.5419	++	0.421214	0.392476	0.0287377	0.0357618
cg02423817	chr11	67203661	PTPRCAP	Protein tyrosine phosphatase receptor type C-associated protein	Smyth et al 2021 (PMID: 33933144)	Whole-blood	Type 1 diabetes	Methylation EPIC ( 862,927 CpGs)	ESKD (n=107) vs. controls (n=107)	2.8037	Fold change	NA	1.29972e-11	Supplementary Table ST4	NA	1002	0.1162	++	0.577273	0.556459	0.0208138	0.0359591
cg02434267	chr22	50631390	TRABD	TraB domain-containing protein	Smyth et al 2021 (PMID: 33933144)	Whole-blood	Type 1 diabetes	Methylation EPIC ( 862,927 CpGs)	ESKD (n=107) vs. controls (n=107)	2.92782	Fold change	NA	3.65808e-11	Supplementary Table ST4	NA	1276	0.6207	++	0.44699	0.432534	0.0144556	0.0301598
cg02468551	chr19	1622935	TCF3	TCF3 fusion partner	Smyth et al 2021 (PMID: 33933144)	Whole-blood	Type 1 diabetes	Methylation EPIC ( 862,927 CpGs)	ESKD (n=107) vs. controls (n=107)	3.30543	Fold change	NA	3.54376e-11	Supplementary Table ST4	NA	1287	0.5242	--	0.286678	0.318675	-0.031997	-0.0186561
cg02479789	chr10	63807920	ARID5B	AT-rich interactive domain-containing protein 5B	Smyth et al 2021 (PMID: 33933144)	Whole-blood	Type 1 diabetes	Methylation EPIC ( 862,927 CpGs)	ESKD (n=107) vs. controls (n=107)	2.1502	Fold change	NA	3.8895e-13	Supplementary Table ST4	NA	1290	0.7354	++	0.445675	0.428771	0.016904	0.0314973
cg02505177	chr10	103574626	MGEA5	Protein O-GlcNAcase	Smyth et al 2021 (PMID: 33933144)	Whole-blood	Type 1 diabetes	Methylation EPIC ( 862,927 CpGs)	ESKD (n=107) vs. controls (n=107)	2.10275	Fold change	NA	1.20017e-11	Supplementary Table ST4	NA	1290	0.7234	++	0.480066	0.453448	0.026618	0.0373133
cg02530059	chr7	128994387	AHCYL2	Inositol 1,4,5-trisphosphate receptor type 1	Smyth et al 2021 (PMID: 33933144)	Whole-blood	Type 1 diabetes	Methylation EPIC ( 862,927 CpGs)	ESKD (n=107) vs. controls (n=107)	2.27068	Fold change	NA	2.55941e-11	Supplementary Table ST4	NA	1285	0.1895	--	0.250435	0.284583	-0.0341482	-0.0228045
cg02549595	chr16	85947219	IRF8	Interferon regulatory factor 8	Smyth et al 2021 (PMID: 33933144)	Whole-blood	Type 1 diabetes	Methylation EPIC ( 862,927 CpGs)	ESKD (n=107) vs. controls (n=107)	15.7342	Fold change	NA	4.28717e-11	Supplementary Table ST4	NA	1291	0.567	--	0.340992	0.364923	-0.023931	-0.0179429
cg02607972	chr2	25964061	ASXL2	Putative Polycomb group protein ASXL2	Smyth et al 2021 (PMID: 33933144)	Whole-blood	Type 1 diabetes	Methylation EPIC ( 862,927 CpGs)	ESKD (n=107) vs. controls (n=107)	3.11654	Fold change	NA	1.83587e-11	Supplementary Table ST4	NA	1266	0.1864	--	0.20851	0.244884	-0.0363737	-0.026909
cg02634805	chr1	27936307		NA	Smyth et al 2021 (PMID: 33933144)	Whole-blood	Type 1 diabetes	Methylation EPIC ( 862,927 CpGs)	ESKD (n=107) vs. controls (n=107)	4.2252	Fold change	NA	1.58078e-13	Supplementary Table ST4	NA	1289	0.4226	++	0.382164	0.367937	0.0142265	0.0367825
cg02763933	chr7	971351	ADAP1	Arf-GAP with dual PH domain-containing protein 1	Smyth et al 2021 (PMID: 33933144)	Whole-blood	Type 1 diabetes	Methylation EPIC ( 862,927 CpGs)	ESKD (n=107) vs. controls (n=107)	2.72092	Fold change	NA	1.52866e-11	Supplementary Table ST4	NA	1272	0.9078	--	0.220366	0.254271	-0.0339052	-0.0281025
cg02775897	chr6	6856820		NA	Smyth et al 2021 (PMID: 33933144)	Whole-blood	Type 1 diabetes	Methylation EPIC ( 862,927 CpGs)	ESKD (n=107) vs. controls (n=107)	-2.39593	Fold change	NA	5.47358e-12	Supplementary Table ST4	NA	1293	0.7273	++	0.272448	0.260385	0.0120622	0.0290444
cg02950491	chr1	226866457	ITPKB	Inositol-trisphosphate 3-kinase B	Smyth et al 2021 (PMID: 33933144)	Whole-blood	Type 1 diabetes	Methylation EPIC ( 862,927 CpGs)	ESKD (n=107) vs. controls (n=107)	-2.5222	Fold change	NA	3.45892e-12	Supplementary Table ST4	NA	1285	0.5816	++	0.349543	0.335776	0.0137665	0.0279904
cg02970086	chr20	35272793	SLA2	Src-like-adapter 2	Smyth et al 2021 (PMID: 33933144)	Whole-blood	Type 1 diabetes	Methylation EPIC ( 862,927 CpGs)	ESKD (n=107) vs. controls (n=107)	-3.18724	Fold change	NA	6.55985e-17	Supplementary Table ST4	NA	1287	0.2723	++	0.35094	0.33224	0.0187007	0.0378597
cg03029755	chr17	76265444		NA	Smyth et al 2021 (PMID: 33933144)	Whole-blood	Type 1 diabetes	Methylation EPIC ( 862,927 CpGs)	ESKD (n=107) vs. controls (n=107)	3.27244	Fold change	NA	4.22204e-11	Supplementary Table ST4	NA	1294	0.3747	--	0.364775	0.378409	-0.0136341	-0.0102946
cg03052078	chr6	147527113	STXBP5	Syntaxin-binding protein 5	Smyth et al 2021 (PMID: 33933144)	Whole-blood	Type 1 diabetes	Methylation EPIC ( 862,927 CpGs)	ESKD (n=107) vs. controls (n=107)	2.34036	Fold change	NA	2.13587e-12	Supplementary Table ST4	NA	NA	0.0953	?-	NA	NA	NA	-0.0244586
cg03380960	chr10	126325408	FAM53B	Protein FAM53B	Smyth et al 2021 (PMID: 33933144)	Whole-blood	Type 1 diabetes	Methylation EPIC ( 862,927 CpGs)	ESKD (n=107) vs. controls (n=107)	2.607	Fold change	NA	4.64407e-11	Supplementary Table ST4	NA	1270	0.5123	++	0.442971	0.419618	0.0233535	0.0353276
cg03529261	chr4	185209641		NA	Smyth et al 2021 (PMID: 33933144)	Whole-blood	Type 1 diabetes	Methylation EPIC ( 862,927 CpGs)	ESKD (n=107) vs. controls (n=107)	-4.6227	Fold change	NA	1.81487e-12	Supplementary Table ST4	NA	1293	0.919	++	0.322705	0.308391	0.0143141	0.0252225
cg03537644	chr19	40872727	PLD3	5'-3' exonuclease PLD3	Smyth et al 2021 (PMID: 33933144)	Whole-blood	Type 1 diabetes	Methylation EPIC ( 862,927 CpGs)	ESKD (n=107) vs. controls (n=107)	68.9212	Fold change	NA	5.99537e-12	Supplementary Table ST4	NA	1293	0.3842	--	0.352286	0.379945	-0.0276583	-0.014559
cg03715305	chr19	5894715	NDUFA11	NADH dehydrogenase [ubiquinone] 1 alpha subcomplex subunit 11	Smyth et al 2021 (PMID: 33933144)	Whole-blood	Type 1 diabetes	Methylation EPIC ( 862,927 CpGs)	ESKD (n=107) vs. controls (n=107)	-2.27039	Fold change	NA	1.92084e-13	Supplementary Table ST4	NA	1292	0.1258	--	0.456465	0.479703	-0.0232376	-0.0188596
cg03779251	chr6	35801652	SRPK1	SRSF protein kinase 1	Smyth et al 2021 (PMID: 33933144)	Whole-blood	Type 1 diabetes	Methylation EPIC ( 862,927 CpGs)	ESKD (n=107) vs. controls (n=107)	4.70447	Fold change	NA	2.44311e-11	Supplementary Table ST4	NA	1283	0.4027	--	0.239861	0.278866	-0.0390049	-0.032408
cg03846076	chr5	172743837	STC2	Stanniocalcin-2	Smyth et al 2021 (PMID: 33933144)	Whole-blood	Type 1 diabetes	Methylation EPIC ( 862,927 CpGs)	ESKD (n=107) vs. controls (n=107)	4.04591	Fold change	NA	4.04903e-16	Supplementary Table ST4	NA	1292	0.5477	++	0.399586	0.376246	0.0233398	0.0385981
cg03961551	chr1	25251730	RUNX3	Runt-related transcription factor 3	Smyth et al 2021 (PMID: 33933144)	Whole-blood	Type 1 diabetes	Methylation EPIC ( 862,927 CpGs)	ESKD (n=107) vs. controls (n=107)	2.57373	Fold change	NA	2.1338e-12	Supplementary Table ST4	NA	1287	0.3759	++	0.480558	0.452951	0.0276073	0.0483236
cg04048950	chr1	203294225		NA	Smyth et al 2021 (PMID: 33933144)	Whole-blood	Type 1 diabetes	Methylation EPIC ( 862,927 CpGs)	ESKD (n=107) vs. controls (n=107)	2.03711	Fold change	NA	1.13929e-15	Supplementary Table ST4	NA	1289	0.03595	++	0.453326	0.429229	0.0240968	0.0550075
cg04118119	chr13	47371987	ESD	S-formylglutathione hydrolase	Smyth et al 2021 (PMID: 33933144)	Whole-blood	Type 1 diabetes	Methylation EPIC ( 862,927 CpGs)	ESKD (n=107) vs. controls (n=107)	2.07011	Fold change	NA	3.30269e-11	Supplementary Table ST4	NA	1284	0.3081	--	0.216019	0.253376	-0.0373564	-0.0257841
cg04188723	chr15	40096351	GPR176	G-protein coupled receptor 176	Smyth et al 2021 (PMID: 33933144)	Whole-blood	Type 1 diabetes	Methylation EPIC ( 862,927 CpGs)	ESKD (n=107) vs. controls (n=107)	2.01176	Fold change	NA	1.14503e-11	Supplementary Table ST4	NA	1286	0.2095	--	0.222743	0.25678	-0.0340375	-0.0250929
cg04201021	chr5	17444110		NA	Smyth et al 2021 (PMID: 33933144)	Whole-blood	Type 1 diabetes	Methylation EPIC ( 862,927 CpGs)	ESKD (n=107) vs. controls (n=107)	2.20013	Fold change	NA	3.97437e-11	Supplementary Table ST4	NA	1288	0.6951	--	0.21876	0.253584	-0.0348242	-0.0247672
cg04253214	chr1	78942099		NA	Smyth et al 2021 (PMID: 33933144)	Whole-blood	Type 1 diabetes	Methylation EPIC ( 862,927 CpGs)	ESKD (n=107) vs. controls (n=107)	-51.9884	Fold change	NA	2.02238e-13	Supplementary Table ST4	NA	1290	0.0001326	--	0.389128	0.449069	-0.059941	-0.0614194
cg04301661	chr1	12509684	VPS13D	Intermembrane lipid transfer protein VPS13D	Smyth et al 2021 (PMID: 33933144)	Whole-blood	Type 1 diabetes	Methylation EPIC ( 862,927 CpGs)	ESKD (n=107) vs. controls (n=107)	6.08174	Fold change	NA	2.30643e-12	Supplementary Table ST4	NA	1282	0.8944	++	0.38883	0.362287	0.0265428	0.0418574
cg04403684	chr12	92502702	C12orf79	Uncharacterized protein encoded by LINC01619	Smyth et al 2021 (PMID: 33933144)	Whole-blood	Type 1 diabetes	Methylation EPIC ( 862,927 CpGs)	ESKD (n=107) vs. controls (n=107)	3.18854	Fold change	NA	2.96431e-11	Supplementary Table ST4	NA	NA	0.9602	?-	NA	NA	NA	-0.0271923
cg04441791	NA	89442790		NA	Smyth et al 2021 (PMID: 33933144)	Whole-blood	Type 1 diabetes	Methylation EPIC ( 862,927 CpGs)	ESKD (n=107) vs. controls (n=107)	-2.78076	Fold change	NA	3.51547e-12	Supplementary Table ST4	NA	NA	NA	NA	NA	NA	NA	NA
cg04484126	chr7	65839403		NA	Smyth et al 2021 (PMID: 33933144)	Whole-blood	Type 1 diabetes	Methylation EPIC ( 862,927 CpGs)	ESKD (n=107) vs. controls (n=107)	2.13578	Fold change	NA	4.50277e-11	Supplementary Table ST4	NA	1294	0.7084	--	0.208763	0.238553	-0.0297899	-0.0223411
cg04492438	chr12	57997387	DTX3	Probable E3 ubiquitin-protein ligase DTX3	Smyth et al 2021 (PMID: 33933144)	Whole-blood	Type 1 diabetes	Methylation EPIC ( 862,927 CpGs)	ESKD (n=107) vs. controls (n=107)	2.58297	Fold change	NA	2.94355e-15	Supplementary Table ST4	NA	1288	0.4259	++	0.441381	0.423893	0.017488	0.0375032
cg04516672	chr10	126411663	FAM53B	Protein FAM53B	Smyth et al 2021 (PMID: 33933144)	Whole-blood	Type 1 diabetes	Methylation EPIC ( 862,927 CpGs)	ESKD (n=107) vs. controls (n=107)	2.31162	Fold change	NA	5.37491e-12	Supplementary Table ST4	NA	1265	0.732	++	0.418398	0.387745	0.0306533	0.0330256
cg04522575	chr17	61042898		NA	Smyth et al 2021 (PMID: 33933144)	Whole-blood	Type 1 diabetes	Methylation EPIC ( 862,927 CpGs)	ESKD (n=107) vs. controls (n=107)	-2.37674	Fold change	NA	1.04211e-12	Supplementary Table ST4	NA	1289	0.7914	++	0.354203	0.338796	0.0154067	0.0251227
cg04552418	chr1	31958245		NA	Smyth et al 2021 (PMID: 33933144)	Whole-blood	Type 1 diabetes	Methylation EPIC ( 862,927 CpGs)	ESKD (n=107) vs. controls (n=107)	2.14021	Fold change	NA	2.71914e-11	Supplementary Table ST4	NA	1289	0.4011	--	0.20605	0.243004	-0.0369544	-0.0245075
cg04572930	chr7	4754834	FOXK1	Forkhead box protein K1	Smyth et al 2021 (PMID: 33933144)	Whole-blood	Type 1 diabetes	Methylation EPIC ( 862,927 CpGs)	ESKD (n=107) vs. controls (n=107)	5.5407	Fold change	NA	1.26775e-11	Supplementary Table ST4	NA	1228	0.7852	--	0.383358	0.425208	-0.0418499	-0.0414731
cg04591628	chr11	120100875		NA	Smyth et al 2021 (PMID: 33933144)	Whole-blood	Type 1 diabetes	Methylation EPIC ( 862,927 CpGs)	ESKD (n=107) vs. controls (n=107)	-2.23048	Fold change	NA	3.75477e-11	Supplementary Table ST4	NA	1285	0.02145	--	0.42236	0.445691	-0.0233317	-0.0173904
cg04595171	chr12	57933495	DCTN2	Dynactin subunit 2	Smyth et al 2021 (PMID: 33933144)	Whole-blood	Type 1 diabetes	Methylation EPIC ( 862,927 CpGs)	ESKD (n=107) vs. controls (n=107)	-4.55089	Fold change	NA	4.96918e-14	Supplementary Table ST4	NA	1289	9.954e-05	--	0.384737	0.415848	-0.0311104	-0.0248821
cg04640972	chr10	8373522		NA	Smyth et al 2021 (PMID: 33933144)	Whole-blood	Type 1 diabetes	Methylation EPIC ( 862,927 CpGs)	ESKD (n=107) vs. controls (n=107)	2.14847	Fold change	NA	5.46978e-14	Supplementary Table ST4	NA	1283	0.1229	++	0.482465	0.45115	0.031315	0.0483883
cg04655320	chr12	27301960		NA	Smyth et al 2021 (PMID: 33933144)	Whole-blood	Type 1 diabetes	Methylation EPIC ( 862,927 CpGs)	ESKD (n=107) vs. controls (n=107)	-14.7746	Fold change	NA	8.1669e-14	Supplementary Table ST4	NA	1289	0.6656	++	0.307714	0.29174	0.0159744	0.0331638
cg04661929	chr17	75320035	SEPT9	Septin-9	Smyth et al 2021 (PMID: 33933144)	Whole-blood	Type 1 diabetes	Methylation EPIC ( 862,927 CpGs)	ESKD (n=107) vs. controls (n=107)	-6.09735	Fold change	NA	1.34608e-12	Supplementary Table ST4	NA	1286	0.2047	++	0.366385	0.353896	0.0124893	0.0286184
cg04686354	chr17	73261880	MRPS7	28S ribosomal protein S7, mitochondrial	Smyth et al 2021 (PMID: 33933144)	Whole-blood	Type 1 diabetes	Methylation EPIC ( 862,927 CpGs)	ESKD (n=107) vs. controls (n=107)	2.24327	Fold change	NA	6.96928e-12	Supplementary Table ST4	NA	1283	0.821	--	0.270064	0.297509	-0.0274449	-0.0222447
cg04716447	chr12	122444621		NA	Smyth et al 2021 (PMID: 33933144)	Whole-blood	Type 1 diabetes	Methylation EPIC ( 862,927 CpGs)	ESKD (n=107) vs. controls (n=107)	37.7642	Fold change	NA	2.03754e-11	Supplementary Table ST4	NA	1264	0.1147	++	0.524231	0.509219	0.0150126	0.024543
cg04790181	chr7	123464580		NA	Smyth et al 2021 (PMID: 33933144)	Whole-blood	Type 1 diabetes	Methylation EPIC ( 862,927 CpGs)	ESKD (n=107) vs. controls (n=107)	6.24829	Fold change	NA	5.44008e-12	Supplementary Table ST4	NA	1292	0.5045	++	0.344975	0.330128	0.0148468	0.0388553
cg04796432	chr9	5500538		NA	Smyth et al 2021 (PMID: 33933144)	Whole-blood	Type 1 diabetes	Methylation EPIC ( 862,927 CpGs)	ESKD (n=107) vs. controls (n=107)	2.45229	Fold change	NA	7.16088e-15	Supplementary Table ST4	NA	1277	0.02677	--	0.240608	0.272213	-0.0316046	-0.0311061
cg04826488	chr8	110378586	PKHD1L1	Fibrocystin-L	Smyth et al 2021 (PMID: 33933144)	Whole-blood	Type 1 diabetes	Methylation EPIC ( 862,927 CpGs)	ESKD (n=107) vs. controls (n=107)	2.19999	Fold change	NA	1.18056e-12	Supplementary Table ST4	NA	1250	0.1536	++	0.401534	0.38207	0.0194641	0.0409057
cg04855678	chr3	195946921	OSTalpha	Organic solute transporter subunit alpha	Smyth et al 2021 (PMID: 33933144)	Whole-blood	Type 1 diabetes	Methylation EPIC ( 862,927 CpGs)	ESKD (n=107) vs. controls (n=107)	2.53269	Fold change	NA	2.93941e-11	Supplementary Table ST4	NA	1240	0.6002	--	0.387203	0.420462	-0.0332594	-0.036031
cg04868886	chr15	38963972		NA	Smyth et al 2021 (PMID: 33933144)	Whole-blood	Type 1 diabetes	Methylation EPIC ( 862,927 CpGs)	ESKD (n=107) vs. controls (n=107)	9.4346	Fold change	NA	1.21452e-13	Supplementary Table ST4	NA	1294	0.353	++	0.361084	0.337531	0.0235529	0.0448399
cg04915079	chr19	18385851	KIAA1683	IQ domain-containing protein N	Smyth et al 2021 (PMID: 33933144)	Whole-blood	Type 1 diabetes	Methylation EPIC ( 862,927 CpGs)	ESKD (n=107) vs. controls (n=107)	-4.79601	Fold change	NA	6.72426e-14	Supplementary Table ST4	NA	1286	0.2561	--	0.417186	0.433598	-0.0164116	-0.0133515
cg05008854	chr10	7825899	KIN	DNA/RNA-binding protein KIN17	Smyth et al 2021 (PMID: 33933144)	Whole-blood	Type 1 diabetes	Methylation EPIC ( 862,927 CpGs)	ESKD (n=107) vs. controls (n=107)	2.13163	Fold change	NA	2.59585e-11	Supplementary Table ST4	NA	1274	0.4308	--	0.257338	0.288906	-0.0315677	-0.0217852
cg05099692	chr12	52674256		NA	Smyth et al 2021 (PMID: 33933144)	Whole-blood	Type 1 diabetes	Methylation EPIC ( 862,927 CpGs)	ESKD (n=107) vs. controls (n=107)	5.41539	Fold change	NA	9.08075e-14	Supplementary Table ST4	NA	1280	0.1458	--	0.316455	0.347915	-0.0314596	-0.0230267
cg05132828	chr12	123560479	PITPNM2	Membrane-associated phosphatidylinositol transfer protein 2	Smyth et al 2021 (PMID: 33933144)	Whole-blood	Type 1 diabetes	Methylation EPIC ( 862,927 CpGs)	ESKD (n=107) vs. controls (n=107)	3.14683	Fold change	NA	5.48438e-12	Supplementary Table ST4	NA	1289	0.6824	++	0.441995	0.420101	0.0218935	0.0328348
cg05160404	chr8	16462035		NA	Smyth et al 2021 (PMID: 33933144)	Whole-blood	Type 1 diabetes	Methylation EPIC ( 862,927 CpGs)	ESKD (n=107) vs. controls (n=107)	2.67334	Fold change	NA	9.1078e-12	Supplementary Table ST4	NA	NA	0.9656	?-	NA	NA	NA	-0.0177514
cg05197247	chr2	106502113	NCK2	Cytoplasmic protein NCK2	Smyth et al 2021 (PMID: 33933144)	Whole-blood	Type 1 diabetes	Methylation EPIC ( 862,927 CpGs)	ESKD (n=107) vs. controls (n=107)	7.79809	Fold change	NA	1.07427e-12	Supplementary Table ST4	NA	1203	0.9793	++	0.34942	0.325268	0.0241528	0.0314475
cg05232694	chr20	48809539		NA	Smyth et al 2021 (PMID: 33933144)	Whole-blood	Type 1 diabetes	Methylation EPIC ( 862,927 CpGs)	ESKD (n=107) vs. controls (n=107)	11.8094	Fold change	NA	1.62086e-11	Supplementary Table ST4	NA	1262	0.0359	--	0.476765	0.489805	-0.0130402	-0.0342261
cg05261349	chr16	70473841	ST3GAL2	CMP-N-acetylneuraminate-beta-galactosamide-alpha-2,3-sialyltransferase 2	Smyth et al 2021 (PMID: 33933144)	Whole-blood	Type 1 diabetes	Methylation EPIC ( 862,927 CpGs)	ESKD (n=107) vs. controls (n=107)	15.1155	Fold change	NA	1.01974e-12	Supplementary Table ST4	NA	1280	0.563	--	0.340367	0.363173	-0.0228064	-0.0133661
cg05301596	chr1	207632560	CR2	Complement receptor type 2	Smyth et al 2021 (PMID: 33933144)	Whole-blood	Type 1 diabetes	Methylation EPIC ( 862,927 CpGs)	ESKD (n=107) vs. controls (n=107)	2.06025	Fold change	NA	1.22817e-13	Supplementary Table ST4	NA	1269	0.2439	++	0.450862	0.422592	0.0282695	0.0323322
cg05338246	chr15	70482259		NA	Smyth et al 2021 (PMID: 33933144)	Whole-blood	Type 1 diabetes	Methylation EPIC ( 862,927 CpGs)	ESKD (n=107) vs. controls (n=107)	3.13811	Fold change	NA	1.60406e-11	Supplementary Table ST4	NA	1273	0.18	--	0.310851	0.344357	-0.0335062	-0.0174958
cg05600851	chr6	37224830	TMEM217	Transmembrane protein 217	Smyth et al 2021 (PMID: 33933144)	Whole-blood	Type 1 diabetes	Methylation EPIC ( 862,927 CpGs)	ESKD (n=107) vs. controls (n=107)	2.07153	Fold change	NA	2.35245e-11	Supplementary Table ST4	NA	1290	0.8478	--	0.212597	0.24611	-0.0335123	-0.0256084
cg05611939	chr17	7920947	GUCY2D	Retinal guanylyl cyclase 1	Smyth et al 2021 (PMID: 33933144)	Whole-blood	Type 1 diabetes	Methylation EPIC ( 862,927 CpGs)	ESKD (n=107) vs. controls (n=107)	2.13949	Fold change	NA	1.1892e-11	Supplementary Table ST4	NA	1271	0.4731	--	0.195664	0.231099	-0.0354352	-0.0232316
cg05662543	chr1	236552837		NA	Smyth et al 2021 (PMID: 33933144)	Whole-blood	Type 1 diabetes	Methylation EPIC ( 862,927 CpGs)	ESKD (n=107) vs. controls (n=107)	2.01554	Fold change	NA	4.65391e-12	Supplementary Table ST4	NA	NA	0.656	?-	NA	NA	NA	-0.0234029
cg05669237	chr3	50208262	SEMA3F	Semaphorin-3F	Smyth et al 2021 (PMID: 33933144)	Whole-blood	Type 1 diabetes	Methylation EPIC ( 862,927 CpGs)	ESKD (n=107) vs. controls (n=107)	-3.11251	Fold change	NA	1.70547e-11	Supplementary Table ST4	NA	1292	0.427	--	0.416518	0.443078	-0.0265599	-0.0182143
cg05799811	chr1	167487396	CD247	T-cell surface glycoprotein CD3 zeta chain	Smyth et al 2021 (PMID: 33933144)	Whole-blood	Type 1 diabetes	Methylation EPIC ( 862,927 CpGs)	ESKD (n=107) vs. controls (n=107)	4.58405	Fold change	NA	3.96071e-12	Supplementary Table ST4	NA	1294	0.5049	++	0.432094	0.398527	0.0335669	0.0486106
cg05845030	chr12	91573247	DCN	Decorin	Smyth et al 2021 (PMID: 33933144)	Whole-blood	Type 1 diabetes	Methylation EPIC ( 862,927 CpGs)	ESKD (n=107) vs. controls (n=107)	5.44773	Fold change	NA	1.4082e-11	Supplementary Table ST4	NA	1270	0.5826	++	0.401436	0.394804	0.00663169	0.021534
cg05949667	chr11	134126504	ACAD8	Isobutyryl-CoA dehydrogenase, mitochondrial	Smyth et al 2021 (PMID: 33933144)	Whole-blood	Type 1 diabetes	Methylation EPIC ( 862,927 CpGs)	ESKD (n=107) vs. controls (n=107)	-8.07597	Fold change	NA	1.10702e-12	Supplementary Table ST4	NA	1256	0.2005	--	0.527299	0.551922	-0.0246232	-0.0247804
cg05983814	chr17	72276388	DNAI2	Dynein axonemal intermediate chain 2	Smyth et al 2021 (PMID: 33933144)	Whole-blood	Type 1 diabetes	Methylation EPIC ( 862,927 CpGs)	ESKD (n=107) vs. controls (n=107)	9.36531	Fold change	NA	7.6508e-13	Supplementary Table ST4	NA	1291	0.5782	++	0.43106	0.405881	0.0251798	0.0370353
cg05987644	chr1	32729770	LCK	Tyrosine-protein kinase Lck	Smyth et al 2021 (PMID: 33933144)	Whole-blood	Type 1 diabetes	Methylation EPIC ( 862,927 CpGs)	ESKD (n=107) vs. controls (n=107)	2.57066	Fold change	NA	9.41397e-12	Supplementary Table ST4	NA	1292	0.9768	++	0.418044	0.400375	0.0176688	0.0283343
cg05992079	chr9	35650999	SIT1	Signaling threshold-regulating transmembrane adapter 1	Smyth et al 2021 (PMID: 33933144)	Whole-blood	Type 1 diabetes	Methylation EPIC ( 862,927 CpGs)	ESKD (n=107) vs. controls (n=107)	2.39899	Fold change	NA	2.63458e-12	Supplementary Table ST4	NA	1273	0.7906	++	0.428564	0.4113	0.0172646	0.0257208
cg06053909	chr5	78184639	ARSB	Arylsulfatase B	Smyth et al 2021 (PMID: 33933144)	Whole-blood	Type 1 diabetes	Methylation EPIC ( 862,927 CpGs)	ESKD (n=107) vs. controls (n=107)	2.34171	Fold change	NA	9.45394e-12	Supplementary Table ST4	NA	1267	0.301	--	0.238738	0.276468	-0.0377298	-0.0244575
cg06056244	chr9	95732933	FGD3	FYVE, RhoGEF and PH domain-containing protein 3	Smyth et al 2021 (PMID: 33933144)	Whole-blood	Type 1 diabetes	Methylation EPIC ( 862,927 CpGs)	ESKD (n=107) vs. controls (n=107)	-2.14344	Fold change	NA	2.36535e-11	Supplementary Table ST4	NA	1290	0.2357	++	0.302629	0.293429	0.00919942	0.0275224
cg06056332	chr1	160765923	LY9	T-lymphocyte surface antigen Ly-9	Smyth et al 2021 (PMID: 33933144)	Whole-blood	Type 1 diabetes	Methylation EPIC ( 862,927 CpGs)	ESKD (n=107) vs. controls (n=107)	2.91159	Fold change	NA	2.73052e-11	Supplementary Table ST4	NA	1290	0.5861	++	0.436073	0.407322	0.0287502	0.0348185
cg06065769	chr2	99065000	INPP4A	Inositol polyphosphate-4-phosphatase type I A ·	Smyth et al 2021 (PMID: 33933144)	Whole-blood	Type 1 diabetes	Methylation EPIC ( 862,927 CpGs)	ESKD (n=107) vs. controls (n=107)	-3.12152	Fold change	NA	3.94494e-12	Supplementary Table ST4	NA	1293	0.1972	++	0.216022	0.208886	0.00713557	0.0395829
cg06094707	chr17	78445867	NPTX1	Neuronal pentraxin-1	Smyth et al 2021 (PMID: 33933144)	Whole-blood	Type 1 diabetes	Methylation EPIC ( 862,927 CpGs)	ESKD (n=107) vs. controls (n=107)	2.67497	Fold change	NA	3.35996e-12	Supplementary Table ST4	NA	1292	0.8447	++	0.416777	0.401595	0.015181	0.0223106
cg06130923	chr1	172608704		NA	Smyth et al 2021 (PMID: 33933144)	Whole-blood	Type 1 diabetes	Methylation EPIC ( 862,927 CpGs)	ESKD (n=107) vs. controls (n=107)	2.05468	Fold change	NA	7.19152e-13	Supplementary Table ST4	NA	1285	0.6267	++	0.512994	0.475232	0.0377621	0.0527731
cg06144210	chr6	136724406	MAP7	Ensconsin	Smyth et al 2021 (PMID: 33933144)	Whole-blood	Type 1 diabetes	Methylation EPIC ( 862,927 CpGs)	ESKD (n=107) vs. controls (n=107)	2.1414	Fold change	NA	5.25277e-13	Supplementary Table ST4	NA	1273	0.3571	--	0.248526	0.281827	-0.0333009	-0.0261283
cg06287731	chr14	75988251	BATF	Basic leucine zipper transcriptional factor ATF-like	Smyth et al 2021 (PMID: 33933144)	Whole-blood	Type 1 diabetes	Methylation EPIC ( 862,927 CpGs)	ESKD (n=107) vs. controls (n=107)	2.35198	Fold change	NA	1.55291e-11	Supplementary Table ST4	NA	1281	0.7218	++	0.430104	0.41053	0.019574	0.034385
cg06423617	NA	6490427		NA	Smyth et al 2021 (PMID: 33933144)	Whole-blood	Type 1 diabetes	Methylation EPIC ( 862,927 CpGs)	ESKD (n=107) vs. controls (n=107)	-67.9638	Fold change	NA	2.19873e-12	Supplementary Table ST4	NA	NA	NA	NA	NA	NA	NA	NA
cg06478249	chr3	186743256	ST6GAL1	Beta-galactoside alpha-2,6-sialyltransferase 1	Smyth et al 2021 (PMID: 33933144)	Whole-blood	Type 1 diabetes	Methylation EPIC ( 862,927 CpGs)	ESKD (n=107) vs. controls (n=107)	2.13138	Fold change	NA	1.23443e-11	Supplementary Table ST4	NA	1236	0.221	++	0.591974	0.570103	0.0218706	0.031149
cg06510708	chr3	52002503	PCBP4	Poly(rC)-binding protein 4	Smyth et al 2021 (PMID: 33933144)	Whole-blood	Type 1 diabetes	Methylation EPIC ( 862,927 CpGs)	ESKD (n=107) vs. controls (n=107)	4.79299	Fold change	NA	3.4964e-11	Supplementary Table ST4	NA	1293	0.6358	--	0.316393	0.345711	-0.0293174	-0.0169067
cg06524923	NA	28291160	BRE	E3 ubiquitin-protein ligase BRE1A	Smyth et al 2021 (PMID: 33933144)	Whole-blood	Type 1 diabetes	Methylation EPIC ( 862,927 CpGs)	ESKD (n=107) vs. controls (n=107)	2.9497	Fold change	NA	6.00352e-12	Supplementary Table ST4	NA	NA	NA	NA	NA	NA	NA	NA
cg06528771	chr2	102513985		NA	Smyth et al 2021 (PMID: 33933144)	Whole-blood	Type 1 diabetes	Methylation EPIC ( 862,927 CpGs)	ESKD (n=107) vs. controls (n=107)	7.93502	Fold change	NA	5.89507e-12	Supplementary Table ST4	NA	1284	0.1735	--	0.316005	0.346676	-0.0306709	-0.0274203
cg06587767	chr19	3691013	PIP5K1C	Phosphatidylinositol 4-phosphate 5-kinase type-1 gamma	Smyth et al 2021 (PMID: 33933144)	Whole-blood	Type 1 diabetes	Methylation EPIC ( 862,927 CpGs)	ESKD (n=107) vs. controls (n=107)	-2.35961	Fold change	NA	2.54778e-14	Supplementary Table ST4	NA	1272	2.082e-09	--	0.484999	0.512918	-0.0279191	-0.0397243
cg06618114	chr18	966543		NA	Smyth et al 2021 (PMID: 33933144)	Whole-blood	Type 1 diabetes	Methylation EPIC ( 862,927 CpGs)	ESKD (n=107) vs. controls (n=107)	3.01289	Fold change	NA	6.09993e-12	Supplementary Table ST4	NA	1273	0.03652	--	0.29002	0.320075	-0.0300546	-0.0327621
cg06657207	chr10	72240584	PALD1	Paladin	Smyth et al 2021 (PMID: 33933144)	Whole-blood	Type 1 diabetes	Methylation EPIC ( 862,927 CpGs)	ESKD (n=107) vs. controls (n=107)	-2.78929	Fold change	NA	1.27428e-12	Supplementary Table ST4	NA	1284	0.5557	++	0.298521	0.286586	0.0119355	0.023668
cg06683411	chr4	118693455		NA	Smyth et al 2021 (PMID: 33933144)	Whole-blood	Type 1 diabetes	Methylation EPIC ( 862,927 CpGs)	ESKD (n=107) vs. controls (n=107)	2.73279	Fold change	NA	7.90464e-16	Supplementary Table ST4	NA	1290	0.9315	++	0.41902	0.402234	0.0167858	0.0285354
cg06726406	chr3	183493743	YEATS2	YEATS domain-containing protein 2	Smyth et al 2021 (PMID: 33933144)	Whole-blood	Type 1 diabetes	Methylation EPIC ( 862,927 CpGs)	ESKD (n=107) vs. controls (n=107)	2.82668	Fold change	NA	2.55686e-11	Supplementary Table ST4	NA	1286	0.8245	--	0.214278	0.248164	-0.0338859	-0.025434
cg06759255	chr17	7759060	TMEM88	Transmembrane protein 88	Smyth et al 2021 (PMID: 33933144)	Whole-blood	Type 1 diabetes	Methylation EPIC ( 862,927 CpGs)	ESKD (n=107) vs. controls (n=107)	3.23708	Fold change	NA	1.05303e-11	Supplementary Table ST4	NA	1287	0.2998	--	0.36364	0.380118	-0.0164782	-0.014957
cg06784563	chr18	77284509	NFATC1	Nuclear factor of activated T-cells, cytoplasmic 1	Smyth et al 2021 (PMID: 33933144)	Whole-blood	Type 1 diabetes	Methylation EPIC ( 862,927 CpGs)	ESKD (n=107) vs. controls (n=107)	2.9522	Fold change	NA	3.00064e-11	Supplementary Table ST4	NA	1287	0.1016	++	0.562469	0.545571	0.0168985	0.0252145
cg06806711	chr11	60223291	MS4A1	B-lymphocyte antigen CD20	Smyth et al 2021 (PMID: 33933144)	Whole-blood	Type 1 diabetes	Methylation EPIC ( 862,927 CpGs)	ESKD (n=107) vs. controls (n=107)	-2.22913	Fold change	NA	4.54503e-15	Supplementary Table ST4	NA	1242	0.5132	++	0.291896	0.274062	0.0178347	0.0309796
cg06806891	chr3	128323079		NA	Smyth et al 2021 (PMID: 33933144)	Whole-blood	Type 1 diabetes	Methylation EPIC ( 862,927 CpGs)	ESKD (n=107) vs. controls (n=107)	3.10084	Fold change	NA	3.93814e-11	Supplementary Table ST4	NA	1274	0.2761	--	0.301204	0.329086	-0.0278817	-0.0244426
cg06810264	chr7	30197017	MTURN	Maturin	Smyth et al 2021 (PMID: 33933144)	Whole-blood	Type 1 diabetes	Methylation EPIC ( 862,927 CpGs)	ESKD (n=107) vs. controls (n=107)	2.72059	Fold change	NA	1.92756e-14	Supplementary Table ST4	NA	1283	0.0003768	++	0.442165	0.418333	0.0238323	0.0562103
cg06819277	chr17	56584655	MTMR4	Myotubularin-related protein 4	Smyth et al 2021 (PMID: 33933144)	Whole-blood	Type 1 diabetes	Methylation EPIC ( 862,927 CpGs)	ESKD (n=107) vs. controls (n=107)	2.144	Fold change	NA	2.17495e-11	Supplementary Table ST4	NA	1278	0.6942	--	0.226861	0.262386	-0.0355247	-0.0244216
cg06835941	chr19	16449199		NA	Smyth et al 2021 (PMID: 33933144)	Whole-blood	Type 1 diabetes	Methylation EPIC ( 862,927 CpGs)	ESKD (n=107) vs. controls (n=107)	2.77395	Fold change	NA	9.9313e-12	Supplementary Table ST4	NA	1280	0.4113	++	0.417513	0.408097	0.00941511	0.0232336
cg06851151	chr5	133436368		NA	Smyth et al 2021 (PMID: 33933144)	Whole-blood	Type 1 diabetes	Methylation EPIC ( 862,927 CpGs)	ESKD (n=107) vs. controls (n=107)	214.025	Fold change	NA	1.2072e-13	Supplementary Table ST4	NA	1279	0.4246	++	0.394685	0.377375	0.0173091	0.0311936
cg06854882	chr2	61646507	USP34	Ubiquitin carboxyl-terminal hydrolase 34	Smyth et al 2021 (PMID: 33933144)	Whole-blood	Type 1 diabetes	Methylation EPIC ( 862,927 CpGs)	ESKD (n=107) vs. controls (n=107)	28.9803	Fold change	NA	5.91374e-12	Supplementary Table ST4	NA	1293	0.567	++	0.385407	0.367008	0.0183998	0.0362821
cg06918740	chr19	18509973		NA	Smyth et al 2021 (PMID: 33933144)	Whole-blood	Type 1 diabetes	Methylation EPIC ( 862,927 CpGs)	ESKD (n=107) vs. controls (n=107)	2.56063	Fold change	NA	1.36099e-11	Supplementary Table ST4	NA	1284	0.4403	--	0.306404	0.325929	-0.0195251	-0.0235722
cg06967020	NA	18001500	ARHGEF10L	Rho guanine nucleotide exchange factor 10-like protein	Smyth et al 2021 (PMID: 33933144)	Whole-blood	Type 1 diabetes	Methylation EPIC ( 862,927 CpGs)	ESKD (n=107) vs. controls (n=107)	2.30164	Fold change	NA	4.1238e-11	Supplementary Table ST4	NA	NA	0.09066	-?	0.278373	0.308041	-0.0296688	NA
cg07038690	chr19	48167405	GLTSCR1	BRD4-interacting chromatin-remodeling complex-associated protein	Smyth et al 2021 (PMID: 33933144)	Whole-blood	Type 1 diabetes	Methylation EPIC ( 862,927 CpGs)	ESKD (n=107) vs. controls (n=107)	3.05241	Fold change	NA	3.4268e-13	Supplementary Table ST4	NA	1264	0.02954	--	0.246336	0.274415	-0.0280792	-0.0327968
cg07128021	chr10	80824237	LOC283050	NA	Smyth et al 2021 (PMID: 33933144)	Whole-blood	Type 1 diabetes	Methylation EPIC ( 862,927 CpGs)	ESKD (n=107) vs. controls (n=107)	2.41953	Fold change	NA	1.9646e-12	Supplementary Table ST4	NA	1267	0.5809	++	0.458404	0.439659	0.0187456	0.039639
cg07168939	chr8	143763412	PSCA	Prostate stem cell antigen	Smyth et al 2021 (PMID: 33933144)	Whole-blood	Type 1 diabetes	Methylation EPIC ( 862,927 CpGs)	ESKD (n=107) vs. controls (n=107)	12.1062	Fold change	NA	1.24843e-13	Supplementary Table ST4	NA	1289	0.1189	--	0.35749	0.371464	-0.013974	-0.0170157
cg07171956	chr22	37558687		NA	Smyth et al 2021 (PMID: 33933144)	Whole-blood	Type 1 diabetes	Methylation EPIC ( 862,927 CpGs)	ESKD (n=107) vs. controls (n=107)	-2.98809	Fold change	NA	4.72546e-11	Supplementary Table ST4	NA	1211	0.9725	++	0.301737	0.282231	0.0195051	0.0290696
cg07183362	chr5	1536762		NA	Smyth et al 2021 (PMID: 33933144)	Whole-blood	Type 1 diabetes	Methylation EPIC ( 862,927 CpGs)	ESKD (n=107) vs. controls (n=107)	2.14992	Fold change	NA	8.60195e-13	Supplementary Table ST4	NA	1294	0.1427	++	0.419496	0.403699	0.0157969	0.0284776
cg07412470	chr7	128735362		NA	Smyth et al 2021 (PMID: 33933144)	Whole-blood	Type 1 diabetes	Methylation EPIC ( 862,927 CpGs)	ESKD (n=107) vs. controls (n=107)	13.7923	Fold change	NA	2.38577e-15	Supplementary Table ST4	NA	1283	0.04524	++	0.386846	0.356115	0.0307309	0.0525042
cg07484151	chr11	72916863		NA	Smyth et al 2021 (PMID: 33933144)	Whole-blood	Type 1 diabetes	Methylation EPIC ( 862,927 CpGs)	ESKD (n=107) vs. controls (n=107)	2.1663	Fold change	NA	1.89416e-11	Supplementary Table ST4	NA	1281	0.4218	--	0.193862	0.22999	-0.0361284	-0.0251318
cg07503377	chr7	65791671	TPST1	Protein-tyrosine sulfotransferase 1	Smyth et al 2021 (PMID: 33933144)	Whole-blood	Type 1 diabetes	Methylation EPIC ( 862,927 CpGs)	ESKD (n=107) vs. controls (n=107)	2.86847	Fold change	NA	1.46974e-11	Supplementary Table ST4	NA	1293	0.4963	--	0.230916	0.267148	-0.0362315	-0.0260678
cg07524540	chr17	15394016	TVP23C-CDRT4	Golgi apparatus membrane protein TVP23 homolog	Smyth et al 2021 (PMID: 33933144)	Whole-blood	Type 1 diabetes	Methylation EPIC ( 862,927 CpGs)	ESKD (n=107) vs. controls (n=107)	3.75133	Fold change	NA	2.10847e-17	Supplementary Table ST4	NA	1286	0.2655	--	0.349425	0.372537	-0.0231119	-0.0246312
cg07571745	chr1	32715428	LCK	Tyrosine-protein kinase Lck	Smyth et al 2021 (PMID: 33933144)	Whole-blood	Type 1 diabetes	Methylation EPIC ( 862,927 CpGs)	ESKD (n=107) vs. controls (n=107)	-6.68201	Fold change	NA	3.55721e-11	Supplementary Table ST4	NA	1287	0.8487	++	0.345645	0.331317	0.0143287	0.024899
cg07577228	chr1	32443160		NA	Smyth et al 2021 (PMID: 33933144)	Whole-blood	Type 1 diabetes	Methylation EPIC ( 862,927 CpGs)	ESKD (n=107) vs. controls (n=107)	2.70119	Fold change	NA	2.34235e-11	Supplementary Table ST4	NA	1291	0.2971	--	0.2388	0.278132	-0.0393324	-0.0316921
cg07584563	chr1	50879560		NA	Smyth et al 2021 (PMID: 33933144)	Whole-blood	Type 1 diabetes	Methylation EPIC ( 862,927 CpGs)	ESKD (n=107) vs. controls (n=107)	2.23492	Fold change	NA	3.9615e-13	Supplementary Table ST4	NA	1289	0.6033	++	0.433393	0.425656	0.00773679	0.0252007
cg07637085	chr20	30148787	HM13	Minor histocompatibility antigen H13	Smyth et al 2021 (PMID: 33933144)	Whole-blood	Type 1 diabetes	Methylation EPIC ( 862,927 CpGs)	ESKD (n=107) vs. controls (n=107)	-5.79596	Fold change	NA	1.83475e-11	Supplementary Table ST4	NA	1241	0.3451	--	0.410309	0.441021	-0.0307123	-0.0239364
cg07706695	chr1	111179008		NA	Smyth et al 2021 (PMID: 33933144)	Whole-blood	Type 1 diabetes	Methylation EPIC ( 862,927 CpGs)	ESKD (n=107) vs. controls (n=107)	2.45052	Fold change	NA	1.78934e-13	Supplementary Table ST4	NA	1291	0.4519	++	0.493947	0.456432	0.0375156	0.0553451
cg07745894	chr12	123360694	VPS37B	Vacuolar protein sorting-associated protein 37B	Smyth et al 2021 (PMID: 33933144)	Whole-blood	Type 1 diabetes	Methylation EPIC ( 862,927 CpGs)	ESKD (n=107) vs. controls (n=107)	7.52909	Fold change	NA	9.46228e-12	Supplementary Table ST4	NA	1287	0.3452	++	0.388709	0.383881	0.00482824	0.0190484
cg07872280	chr7	35765161		NA	Smyth et al 2021 (PMID: 33933144)	Whole-blood	Type 1 diabetes	Methylation EPIC ( 862,927 CpGs)	ESKD (n=107) vs. controls (n=107)	3.67635	Fold change	NA	4.93269e-12	Supplementary Table ST4	NA	1280	0.4092	++	0.386451	0.357659	0.0287916	0.0445799
cg07906046	chr16	4131584	ADCY9	Adenylate cyclase type 9	Smyth et al 2021 (PMID: 33933144)	Whole-blood	Type 1 diabetes	Methylation EPIC ( 862,927 CpGs)	ESKD (n=107) vs. controls (n=107)	16.4214	Fold change	NA	1.3768e-12	Supplementary Table ST4	NA	1276	0.605	++	0.407166	0.388902	0.0182635	0.033085
cg08122070	chr1	1689610	NADK	NAD kinase	Smyth et al 2021 (PMID: 33933144)	Whole-blood	Type 1 diabetes	Methylation EPIC ( 862,927 CpGs)	ESKD (n=107) vs. controls (n=107)	-3.37989	Fold change	NA	1.17832e-11	Supplementary Table ST4	NA	1293	0.1998	--	0.452991	0.486823	-0.033832	-0.0304706
cg08169020	chr14	69256888	ZFP36L1	mRNA decay activator protein ZFP36L1	Smyth et al 2021 (PMID: 33933144)	Whole-blood	Type 1 diabetes	Methylation EPIC ( 862,927 CpGs)	ESKD (n=107) vs. controls (n=107)	-114.879	Fold change	NA	7.1149e-12	Supplementary Table ST4	NA	1218	0.2996	++	0.434452	0.400944	0.0335083	0.0350473
cg08239920	chr2	233237380		NA	Smyth et al 2021 (PMID: 33933144)	Whole-blood	Type 1 diabetes	Methylation EPIC ( 862,927 CpGs)	ESKD (n=107) vs. controls (n=107)	-5.94605	Fold change	NA	2.98381e-11	Supplementary Table ST4	NA	1276	0.7292	--	0.403906	0.429526	-0.0256203	-0.0190688
cg08276755	chr20	30196714		NA	Smyth et al 2021 (PMID: 33933144)	Whole-blood	Type 1 diabetes	Methylation EPIC ( 862,927 CpGs)	ESKD (n=107) vs. controls (n=107)	-2.32381	Fold change	NA	2.62599e-14	Supplementary Table ST4	NA	1234	0.2311	--	0.464393	0.496479	-0.0320855	-0.0305457
cg08284097	chr12	32178932		NA	Smyth et al 2021 (PMID: 33933144)	Whole-blood	Type 1 diabetes	Methylation EPIC ( 862,927 CpGs)	ESKD (n=107) vs. controls (n=107)	2.2179	Fold change	NA	1.0806e-14	Supplementary Table ST4	NA	1286	0.2003	++	0.463428	0.423721	0.0397069	0.0589592
cg08304353	chr15	39921659	FSIP1	Fibrous sheath-interacting protein 1	Smyth et al 2021 (PMID: 33933144)	Whole-blood	Type 1 diabetes	Methylation EPIC ( 862,927 CpGs)	ESKD (n=107) vs. controls (n=107)	5.12898	Fold change	NA	8.1411e-12	Supplementary Table ST4	NA	1288	0.3538	++	0.408733	0.39555	0.0131835	0.0204021
cg08500401	chr6	24934008	FAM65B	Rho family-interacting cell polarization regulator 2	Smyth et al 2021 (PMID: 33933144)	Whole-blood	Type 1 diabetes	Methylation EPIC ( 862,927 CpGs)	ESKD (n=107) vs. controls (n=107)	4.16211	Fold change	NA	8.25319e-12	Supplementary Table ST4	NA	1289	0.1672	++	0.410083	0.390081	0.0200018	0.0365648
cg08549604	chr2	45896601	PRKCE	Protein kinase C epsilon type ·	Smyth et al 2021 (PMID: 33933144)	Whole-blood	Type 1 diabetes	Methylation EPIC ( 862,927 CpGs)	ESKD (n=107) vs. controls (n=107)	-16.9891	Fold change	NA	1.45605e-11	Supplementary Table ST4	NA	1290	0.4835	--	0.392014	0.415644	-0.0236301	-0.00952173
cg08701420	chr10	105044051	INA	Alpha-internexin	Smyth et al 2021 (PMID: 33933144)	Whole-blood	Type 1 diabetes	Methylation EPIC ( 862,927 CpGs)	ESKD (n=107) vs. controls (n=107)	2.51398	Fold change	NA	1.4641e-11	Supplementary Table ST4	NA	1273	0.4161	--	0.242873	0.282762	-0.0398892	-0.0291174
cg08783253	chr17	40996565	AOC2	Retina-specific copper amine oxidase	Smyth et al 2021 (PMID: 33933144)	Whole-blood	Type 1 diabetes	Methylation EPIC ( 862,927 CpGs)	ESKD (n=107) vs. controls (n=107)	3.31149	Fold change	NA	3.79388e-11	Supplementary Table ST4	NA	1277	0.5053	--	0.288528	0.318584	-0.0300554	-0.0214232
cg08796342	chr14	92334029	TC2N	Tandem C2 domains nuclear protein	Smyth et al 2021 (PMID: 33933144)	Whole-blood	Type 1 diabetes	Methylation EPIC ( 862,927 CpGs)	ESKD (n=107) vs. controls (n=107)	2.0009	Fold change	NA	6.94536e-12	Supplementary Table ST4	NA	1290	0.6004	++	0.496403	0.467859	0.0285435	0.0464151
cg08830502	chr16	87588559		NA	Smyth et al 2021 (PMID: 33933144)	Whole-blood	Type 1 diabetes	Methylation EPIC ( 862,927 CpGs)	ESKD (n=107) vs. controls (n=107)	5.50137	Fold change	NA	1.08358e-11	Supplementary Table ST4	NA	1292	0.5324	--	0.335731	0.362269	-0.0265383	-0.0206575
cg08949143	chr13	30947713	LOC100188949	NA	Smyth et al 2021 (PMID: 33933144)	Whole-blood	Type 1 diabetes	Methylation EPIC ( 862,927 CpGs)	ESKD (n=107) vs. controls (n=107)	-2.65529	Fold change	NA	7.51376e-12	Supplementary Table ST4	NA	1274	0.5683	++	0.265163	0.25579	0.00937252	0.0336298
cg09051789	chr7	97755633	LMTK2	Serine/threonine-protein kinase LMTK2	Smyth et al 2021 (PMID: 33933144)	Whole-blood	Type 1 diabetes	Methylation EPIC ( 862,927 CpGs)	ESKD (n=107) vs. controls (n=107)	2.02266	Fold change	NA	6.40646e-12	Supplementary Table ST4	NA	1289	0.6349	--	0.174719	0.205815	-0.0310957	-0.0234503
cg09065326	chr5	35853926		NA	Smyth et al 2021 (PMID: 33933144)	Whole-blood	Type 1 diabetes	Methylation EPIC ( 862,927 CpGs)	ESKD (n=107) vs. controls (n=107)	-4.6163	Fold change	NA	1.8363e-12	Supplementary Table ST4	NA	1288	0.2239	++	0.323024	0.308261	0.0147629	0.0265283
cg09074294	NA	150457472	LOC101928105	NA	Smyth et al 2021 (PMID: 33933144)	Whole-blood	Type 1 diabetes	Methylation EPIC ( 862,927 CpGs)	ESKD (n=107) vs. controls (n=107)	48.94	Fold change	NA	7.62733e-12	Supplementary Table ST4	NA	NA	NA	NA	NA	NA	NA	NA
cg09092528	chr11	126175760	DCPS	m7GpppX diphosphatase	Smyth et al 2021 (PMID: 33933144)	Whole-blood	Type 1 diabetes	Methylation EPIC ( 862,927 CpGs)	ESKD (n=107) vs. controls (n=107)	2.49472	Fold change	NA	2.05054e-14	Supplementary Table ST4	NA	1286	0.8065	++	0.476348	0.453053	0.0232947	0.036233
cg09160751	NA	70190329	PDPR	Pyruvate dehydrogenase phosphatase regulatory subunit, mitochondrial	Smyth et al 2021 (PMID: 33933144)	Whole-blood	Type 1 diabetes	Methylation EPIC ( 862,927 CpGs)	ESKD (n=107) vs. controls (n=107)	-2.09168	Fold change	NA	2.74881e-11	Supplementary Table ST4	NA	NA	NA	NA	NA	NA	NA	NA
cg09221159	chr10	90031426		NA	Smyth et al 2021 (PMID: 33933144)	Whole-blood	Type 1 diabetes	Methylation EPIC ( 862,927 CpGs)	ESKD (n=107) vs. controls (n=107)	2.33381	Fold change	NA	5.56854e-13	Supplementary Table ST4	NA	1270	0.7081	++	0.458195	0.435551	0.0226441	0.038681
cg09313442	chr12	100866309	NR1H4	Bile acid receptor	Smyth et al 2021 (PMID: 33933144)	Whole-blood	Type 1 diabetes	Methylation EPIC ( 862,927 CpGs)	ESKD (n=107) vs. controls (n=107)	-3.99387	Fold change	NA	2.2122e-14	Supplementary Table ST4	NA	1288	0.000351	--	0.423063	0.476695	-0.0536317	-0.0532624
cg09322375	chr1	33611399	TRIM62	E3 ubiquitin-protein ligase TRIM62	Smyth et al 2021 (PMID: 33933144)	Whole-blood	Type 1 diabetes	Methylation EPIC ( 862,927 CpGs)	ESKD (n=107) vs. controls (n=107)	-4.86254	Fold change	NA	1.9629e-16	Supplementary Table ST4	NA	1293	0.000632	--	0.426153	0.451825	-0.0256727	-0.0252041
cg09379497	chr6	30624467	DHX16	Pre-mRNA-splicing factor ATP-dependent RNA helicase DHX16	Smyth et al 2021 (PMID: 33933144)	Whole-blood	Type 1 diabetes	Methylation EPIC ( 862,927 CpGs)	ESKD (n=107) vs. controls (n=107)	4.62035	Fold change	NA	3.08048e-11	Supplementary Table ST4	NA	1258	0.5498	--	0.288125	0.322886	-0.0347615	-0.0230151
cg09412728	chr19	40897467	HIPK4	Homeodomain-interacting protein kinase 4	Smyth et al 2021 (PMID: 33933144)	Whole-blood	Type 1 diabetes	Methylation EPIC ( 862,927 CpGs)	ESKD (n=107) vs. controls (n=107)	-3.73713	Fold change	NA	2.57904e-11	Supplementary Table ST4	NA	1248	0.8067	--	0.500218	0.530844	-0.030626	-0.0371982
cg09451789	chr22	44748190		NA	Smyth et al 2021 (PMID: 33933144)	Whole-blood	Type 1 diabetes	Methylation EPIC ( 862,927 CpGs)	ESKD (n=107) vs. controls (n=107)	-6.67113	Fold change	NA	3.514e-11	Supplementary Table ST4	NA	1289	0.001643	--	0.409635	0.431537	-0.0219023	-0.0155902
cg09466818	chr19	18965708	UPF1	Regulator of nonsense transcripts 1	Smyth et al 2021 (PMID: 33933144)	Whole-blood	Type 1 diabetes	Methylation EPIC ( 862,927 CpGs)	ESKD (n=107) vs. controls (n=107)	2.05136	Fold change	NA	2.54538e-12	Supplementary Table ST4	NA	1292	0.01552	--	0.308841	0.326242	-0.0174014	-0.0124009
cg09473788	chr8	22833129		NA	Smyth et al 2021 (PMID: 33933144)	Whole-blood	Type 1 diabetes	Methylation EPIC ( 862,927 CpGs)	ESKD (n=107) vs. controls (n=107)	2.1863	Fold change	NA	2.62981e-12	Supplementary Table ST4	NA	1280	0.7445	++	0.485504	0.461808	0.023697	0.0401195
cg09530779	chr3	112218257	BTLA	B- and T-lymphocyte attenuator	Smyth et al 2021 (PMID: 33933144)	Whole-blood	Type 1 diabetes	Methylation EPIC ( 862,927 CpGs)	ESKD (n=107) vs. controls (n=107)	-3.06544	Fold change	NA	1.85787e-13	Supplementary Table ST4	NA	1286	0.764	++	0.331352	0.309522	0.0218293	0.0360614
cg09571972	chr6	2104322	GMDS	GDP-mannose 4,6 dehydratase	Smyth et al 2021 (PMID: 33933144)	Whole-blood	Type 1 diabetes	Methylation EPIC ( 862,927 CpGs)	ESKD (n=107) vs. controls (n=107)	2.22544	Fold change	NA	4.11394e-12	Supplementary Table ST4	NA	1270	0.3943	--	0.352294	0.387347	-0.0350533	-0.0357665
cg09626678	chr2	9920169		NA	Smyth et al 2021 (PMID: 33933144)	Whole-blood	Type 1 diabetes	Methylation EPIC ( 862,927 CpGs)	ESKD (n=107) vs. controls (n=107)	2.04752	Fold change	NA	4.87334e-15	Supplementary Table ST4	NA	1281	0.5353	++	0.460395	0.44079	0.0196046	0.0366255
cg09659072	chr10	114939288		NA	Smyth et al 2021 (PMID: 33933144)	Whole-blood	Type 1 diabetes	Methylation EPIC ( 862,927 CpGs)	ESKD (n=107) vs. controls (n=107)	3.05232	Fold change	NA	4.15204e-11	Supplementary Table ST4	NA	1293	0.5981	--	0.211004	0.247869	-0.0368653	-0.0250563
cg09674502	chr1	92953279	GFI1	Zinc finger protein Gfi-1	Smyth et al 2021 (PMID: 33933144)	Whole-blood	Type 1 diabetes	Methylation EPIC ( 862,927 CpGs)	ESKD (n=107) vs. controls (n=107)	2.46055	Fold change	NA	4.15253e-11	Supplementary Table ST4	NA	1292	0.05906	--	0.287272	0.323908	-0.0366362	-0.0318689
cg09767524	chr13	67622549	PCDH9	Protocadherin-9	Smyth et al 2021 (PMID: 33933144)	Whole-blood	Type 1 diabetes	Methylation EPIC ( 862,927 CpGs)	ESKD (n=107) vs. controls (n=107)	2.08485	Fold change	NA	7.35675e-13	Supplementary Table ST4	NA	NA	0.8468	?+	NA	NA	NA	0.0363944
cg09856436	chr1	855649	FLJ39609	NA	Smyth et al 2021 (PMID: 33933144)	Whole-blood	Type 1 diabetes	Methylation EPIC ( 862,927 CpGs)	ESKD (n=107) vs. controls (n=107)	-3.07657	Fold change	NA	1.96623e-11	Supplementary Table ST4	NA	1280	0.9058	--	0.429172	0.444922	-0.0157494	-0.0119158
cg09874181	chr13	37011966	CCNA1	Cyclin-A1	Smyth et al 2021 (PMID: 33933144)	Whole-blood	Type 1 diabetes	Methylation EPIC ( 862,927 CpGs)	ESKD (n=107) vs. controls (n=107)	2.15914	Fold change	NA	8.68931e-12	Supplementary Table ST4	NA	1294	0.2819	--	0.215208	0.251654	-0.036446	-0.026936
cg09927705	chr6	34115262	GRM4	Metabotropic glutamate receptor 4	Smyth et al 2021 (PMID: 33933144)	Whole-blood	Type 1 diabetes	Methylation EPIC ( 862,927 CpGs)	ESKD (n=107) vs. controls (n=107)	2.14424	Fold change	NA	6.99959e-12	Supplementary Table ST4	NA	1266	0.8378	--	0.276068	0.303245	-0.0271773	-0.0169471
cg09966085	chr18	42588939	SETBP1	SET-binding protein	Smyth et al 2021 (PMID: 33933144)	Whole-blood	Type 1 diabetes	Methylation EPIC ( 862,927 CpGs)	ESKD (n=107) vs. controls (n=107)	2.52601	Fold change	NA	3.00104e-15	Supplementary Table ST4	NA	1288	0.4422	++	0.471217	0.439103	0.0321146	0.0520202
cg10077978	chr11	35062246		NA	Smyth et al 2021 (PMID: 33933144)	Whole-blood	Type 1 diabetes	Methylation EPIC ( 862,927 CpGs)	ESKD (n=107) vs. controls (n=107)	7.40584	Fold change	NA	3.19022e-13	Supplementary Table ST4	NA	1286	0.9336	++	0.402337	0.378179	0.024158	0.0384196
cg10166011	chr7	30184243	MTURN	Maturin	Smyth et al 2021 (PMID: 33933144)	Whole-blood	Type 1 diabetes	Methylation EPIC ( 862,927 CpGs)	ESKD (n=107) vs. controls (n=107)	123.685	Fold change	NA	5.14065e-13	Supplementary Table ST4	NA	1291	0.123	--	0.338973	0.360701	-0.0217286	-0.0098153
cg10169653	chr21	36599791		NA	Smyth et al 2021 (PMID: 33933144)	Whole-blood	Type 1 diabetes	Methylation EPIC ( 862,927 CpGs)	ESKD (n=107) vs. controls (n=107)	-2.06467	Fold change	NA	2.62984e-12	Supplementary Table ST4	NA	1284	0.5344	++	0.278336	0.261662	0.0166746	0.031677
cg10221075	chr7	30292587		NA	Smyth et al 2021 (PMID: 33933144)	Whole-blood	Type 1 diabetes	Methylation EPIC ( 862,927 CpGs)	ESKD (n=107) vs. controls (n=107)	-2.90429	Fold change	NA	4.84389e-14	Supplementary Table ST4	NA	1289	0.03912	--	0.43617	0.461776	-0.0256058	-0.0184247
cg10242565	chr7	47420961	TNS3	Tensin-3	Smyth et al 2021 (PMID: 33933144)	Whole-blood	Type 1 diabetes	Methylation EPIC ( 862,927 CpGs)	ESKD (n=107) vs. controls (n=107)	2.37869	Fold change	NA	1.40498e-13	Supplementary Table ST4	NA	1253	0.4243	++	0.474354	0.446275	0.0280783	0.0373795
cg10589813	chr20	48809978		NA	Smyth et al 2021 (PMID: 33933144)	Whole-blood	Type 1 diabetes	Methylation EPIC ( 862,927 CpGs)	ESKD (n=107) vs. controls (n=107)	6.36216	Fold change	NA	1.62331e-11	Supplementary Table ST4	NA	1284	0.0005842	--	0.349675	0.369268	-0.0195922	-0.0204547
cg10614223	chr19	18111389	ARRDC2	Arrestin domain-containing protein 2	Smyth et al 2021 (PMID: 33933144)	Whole-blood	Type 1 diabetes	Methylation EPIC ( 862,927 CpGs)	ESKD (n=107) vs. controls (n=107)	3.63543	Fold change	NA	1.70891e-13	Supplementary Table ST4	NA	1277	0.8168	++	0.403389	0.393321	0.010068	0.0191834
cg10713461	chr17	3706833		NA	Smyth et al 2021 (PMID: 33933144)	Whole-blood	Type 1 diabetes	Methylation EPIC ( 862,927 CpGs)	ESKD (n=107) vs. controls (n=107)	3.22372	Fold change	NA	2.89438e-11	Supplementary Table ST4	NA	1294	0.4236	--	0.218895	0.256697	-0.0378017	-0.0298244
cg10926819	chr8	126451978		NA	Smyth et al 2021 (PMID: 33933144)	Whole-blood	Type 1 diabetes	Methylation EPIC ( 862,927 CpGs)	ESKD (n=107) vs. controls (n=107)	2.57428	Fold change	NA	1.03172e-11	Supplementary Table ST4	NA	1291	0.5763	--	0.212923	0.246494	-0.0335708	-0.0269925
cg11003806	chr15	42842330	LRRC57	Leucine-rich repeat-containing protein 57	Smyth et al 2021 (PMID: 33933144)	Whole-blood	Type 1 diabetes	Methylation EPIC ( 862,927 CpGs)	ESKD (n=107) vs. controls (n=107)	2.45198	Fold change	NA	1.66592e-11	Supplementary Table ST4	NA	1262	0.5499	--	0.25565	0.291155	-0.0355046	-0.0255549
cg11035483	chr22	20818546	KLHL22	Kelch-like protein 22	Smyth et al 2021 (PMID: 33933144)	Whole-blood	Type 1 diabetes	Methylation EPIC ( 862,927 CpGs)	ESKD (n=107) vs. controls (n=107)	2.1756	Fold change	NA	2.01014e-11	Supplementary Table ST4	NA	1283	0.8657	++	0.466472	0.447594	0.0188776	0.0329074
cg11194182	chr11	60838995		NA	Smyth et al 2021 (PMID: 33933144)	Whole-blood	Type 1 diabetes	Methylation EPIC ( 862,927 CpGs)	ESKD (n=107) vs. controls (n=107)	-6.28173	Fold change	NA	6.03736e-13	Supplementary Table ST4	NA	1255	0.4307	++	0.352331	0.344845	0.00748601	0.0215478
cg11216153	chr4	108921304	HADH	Trifunctional enzyme subunit alpha, mitochondrial	Smyth et al 2021 (PMID: 33933144)	Whole-blood	Type 1 diabetes	Methylation EPIC ( 862,927 CpGs)	ESKD (n=107) vs. controls (n=107)	2.86717	Fold change	NA	3.00774e-11	Supplementary Table ST4	NA	1290	0.7378	--	0.206796	0.243955	-0.0371584	-0.024421
cg11311865	chr13	79768628		NA	Smyth et al 2021 (PMID: 33933144)	Whole-blood	Type 1 diabetes	Methylation EPIC ( 862,927 CpGs)	ESKD (n=107) vs. controls (n=107)	4.28776	Fold change	NA	1.87659e-11	Supplementary Table ST4	NA	1290	0.6233	++	0.424802	0.396427	0.028375	0.0353073
cg11312836	chr1	171122542	FMO6P	Putative dimethylaniline monooxygenase [N-oxide-forming] 6	Smyth et al 2021 (PMID: 33933144)	Whole-blood	Type 1 diabetes	Methylation EPIC ( 862,927 CpGs)	ESKD (n=107) vs. controls (n=107)	2.18304	Fold change	NA	1.38784e-13	Supplementary Table ST4	NA	1294	0.9422	++	0.429861	0.413955	0.0159057	0.0243795
cg11545034	chr18	14977828		NA	Smyth et al 2021 (PMID: 33933144)	Whole-blood	Type 1 diabetes	Methylation EPIC ( 862,927 CpGs)	ESKD (n=107) vs. controls (n=107)	2.96687	Fold change	NA	1.57304e-11	Supplementary Table ST4	NA	1287	0.9315	++	0.397801	0.391128	0.00667256	0.0196488
cg11564239	chr2	241644188		NA	Smyth et al 2021 (PMID: 33933144)	Whole-blood	Type 1 diabetes	Methylation EPIC ( 862,927 CpGs)	ESKD (n=107) vs. controls (n=107)	2.02207	Fold change	NA	4.64781e-12	Supplementary Table ST4	NA	1294	0.5709	++	0.474953	0.459205	0.0157474	0.0283358
cg11630392	chr3	150920964	GPR171	G-protein coupled receptor 171	Smyth et al 2021 (PMID: 33933144)	Whole-blood	Type 1 diabetes	Methylation EPIC ( 862,927 CpGs)	ESKD (n=107) vs. controls (n=107)	2.87524	Fold change	NA	1.07446e-14	Supplementary Table ST4	NA	1292	0.1276	++	0.384032	0.358804	0.0252274	0.0600208
cg11754880	chr16	57671153	ADGRG1	Adhesion G-protein coupled receptor G1	Smyth et al 2021 (PMID: 33933144)	Whole-blood	Type 1 diabetes	Methylation EPIC ( 862,927 CpGs)	ESKD (n=107) vs. controls (n=107)	-3.10859	Fold change	NA	2.67444e-11	Supplementary Table ST4	NA	1279	0.3425	--	0.397813	0.431384	-0.0335709	-0.0343962
cg11795114	chr1	112052280	TMIGD3	Transmembrane domain-containing protein TMIGD3	Smyth et al 2021 (PMID: 33933144)	Whole-blood	Type 1 diabetes	Methylation EPIC ( 862,927 CpGs)	ESKD (n=107) vs. controls (n=107)	2.63037	Fold change	NA	8.68951e-12	Supplementary Table ST4	NA	1288	0.9246	--	0.269963	0.302048	-0.0320849	-0.0224471
cg11862131	chr6	6884743		NA	Smyth et al 2021 (PMID: 33933144)	Whole-blood	Type 1 diabetes	Methylation EPIC ( 862,927 CpGs)	ESKD (n=107) vs. controls (n=107)	2.22279	Fold change	NA	1.34975e-11	Supplementary Table ST4	NA	1291	0.6356	--	0.212917	0.243812	-0.0308954	-0.0260473
cg11942358	chr17	27388119		NA	Smyth et al 2021 (PMID: 33933144)	Whole-blood	Type 1 diabetes	Methylation EPIC ( 862,927 CpGs)	ESKD (n=107) vs. controls (n=107)	-2.07856	Fold change	NA	5.75099e-14	Supplementary Table ST4	NA	1278	0.06301	--	0.441924	0.464049	-0.022125	-0.0170271
cg11958949	chr6	151701920	ZBTB2	Zinc finger and BTB domain-containing protein 2	Smyth et al 2021 (PMID: 33933144)	Whole-blood	Type 1 diabetes	Methylation EPIC ( 862,927 CpGs)	ESKD (n=107) vs. controls (n=107)	2.49795	Fold change	NA	1.02631e-11	Supplementary Table ST4	NA	1288	0.7085	++	0.456563	0.43108	0.0254839	0.0369389
cg11997536	chr19	16176297		NA	Smyth et al 2021 (PMID: 33933144)	Whole-blood	Type 1 diabetes	Methylation EPIC ( 862,927 CpGs)	ESKD (n=107) vs. controls (n=107)	-2.08622	Fold change	NA	3.13075e-11	Supplementary Table ST4	NA	1291	0.2035	--	0.444267	0.46545	-0.0211832	-0.0135046
cg12005818	chr9	27367365	MOB3B	MOB kinase activator 3B	Smyth et al 2021 (PMID: 33933144)	Whole-blood	Type 1 diabetes	Methylation EPIC ( 862,927 CpGs)	ESKD (n=107) vs. controls (n=107)	5.54899	Fold change	NA	1.75167e-13	Supplementary Table ST4	NA	1276	0.8433	++	0.391902	0.364262	0.0276406	0.0390733
cg12018809	chr12	6745171	LPAR5	Lysophosphatidic acid receptor 5	Smyth et al 2021 (PMID: 33933144)	Whole-blood	Type 1 diabetes	Methylation EPIC ( 862,927 CpGs)	ESKD (n=107) vs. controls (n=107)	-2.00076	Fold change	NA	2.70988e-14	Supplementary Table ST4	NA	1288	0.5396	++	0.3034	0.296069	0.00733063	0.0265502
cg12045829	chr17	7452926	TNFSF12	Tumor necrosis factor ligand superfamily member 12	Smyth et al 2021 (PMID: 33933144)	Whole-blood	Type 1 diabetes	Methylation EPIC ( 862,927 CpGs)	ESKD (n=107) vs. controls (n=107)	2.93652	Fold change	NA	6.02662e-12	Supplementary Table ST4	NA	1288	0.6637	++	0.352729	0.336551	0.0161778	0.0299665
cg12048225	chr6	32808669	PSMB8	Proteasome maturation protein	Smyth et al 2021 (PMID: 33933144)	Whole-blood	Type 1 diabetes	Methylation EPIC ( 862,927 CpGs)	ESKD (n=107) vs. controls (n=107)	-2.61701	Fold change	NA	1.6396e-11	Supplementary Table ST4	NA	1288	0.4335	++	0.255744	0.249456	0.006288	0.0302601
cg12065450	chr2	110288901		NA	Smyth et al 2021 (PMID: 33933144)	Whole-blood	Type 1 diabetes	Methylation EPIC ( 862,927 CpGs)	ESKD (n=107) vs. controls (n=107)	5.34243	Fold change	NA	2.22389e-12	Supplementary Table ST4	NA	1288	0.7143	++	0.39115	0.379126	0.0120243	0.023077
cg12076818	chr2	65652596	SPRED2	Sprouty-related, EVH1 domain-containing protein 2	Smyth et al 2021 (PMID: 33933144)	Whole-blood	Type 1 diabetes	Methylation EPIC ( 862,927 CpGs)	ESKD (n=107) vs. controls (n=107)	2.52522	Fold change	NA	5.22344e-12	Supplementary Table ST4	NA	1291	0.4237	--	0.199237	0.233167	-0.0339299	-0.0228402
cg12094903	chr6	32808689	PSMB8	Proteasome maturation protein	Smyth et al 2021 (PMID: 33933144)	Whole-blood	Type 1 diabetes	Methylation EPIC ( 862,927 CpGs)	ESKD (n=107) vs. controls (n=107)	3.56017	Fold change	NA	1.44723e-12	Supplementary Table ST4	NA	1267	0.5215	++	0.422332	0.413196	0.00913572	0.0315689
cg12157761	chr15	71005778	UACA	Uveal autoantigen with coiled-coil domains and ankyrin repeat	Smyth et al 2021 (PMID: 33933144)	Whole-blood	Type 1 diabetes	Methylation EPIC ( 862,927 CpGs)	ESKD (n=107) vs. controls (n=107)	2.40414	Fold change	NA	4.27543e-11	Supplementary Table ST4	NA	1259	0.2896	--	0.238202	0.274443	-0.0362418	-0.0235661
cg12205270	chr17	76731088	CYTH1	Cytohesin-1	Smyth et al 2021 (PMID: 33933144)	Whole-blood	Type 1 diabetes	Methylation EPIC ( 862,927 CpGs)	ESKD (n=107) vs. controls (n=107)	2.72869	Fold change	NA	2.02822e-11	Supplementary Table ST4	NA	1288	0.8913	++	0.433242	0.41191	0.021332	0.0442235
cg12216435	chr3	128995479	COPG	Coatomer subunit gamma-1	Smyth et al 2021 (PMID: 33933144)	Whole-blood	Type 1 diabetes	Methylation EPIC ( 862,927 CpGs)	ESKD (n=107) vs. controls (n=107)	6.65274	Fold change	NA	4.45311e-11	Supplementary Table ST4	NA	1258	0.5863	++	0.328726	0.310521	0.0182048	0.0342339
cg12228343	chr1	21416141	EIF4G3	Eukaryotic translation initiation factor 4 gamma 3	Smyth et al 2021 (PMID: 33933144)	Whole-blood	Type 1 diabetes	Methylation EPIC ( 862,927 CpGs)	ESKD (n=107) vs. controls (n=107)	-2.05355	Fold change	NA	5.46726e-15	Supplementary Table ST4	NA	1292	0.01453	--	0.421503	0.436617	-0.0151135	-0.0233603
cg12351651	chr10	105525816	SH3PXD2A	SH3 and PX domain-containing protein 2A	Smyth et al 2021 (PMID: 33933144)	Whole-blood	Type 1 diabetes	Methylation EPIC ( 862,927 CpGs)	ESKD (n=107) vs. controls (n=107)	2.76022	Fold change	NA	1.26922e-11	Supplementary Table ST4	NA	1288	0.1069	++	0.448583	0.423258	0.0253248	0.0367642
cg12377473	chr11	128494797		NA	Smyth et al 2021 (PMID: 33933144)	Whole-blood	Type 1 diabetes	Methylation EPIC ( 862,927 CpGs)	ESKD (n=107) vs. controls (n=107)	-4.86854	Fold change	NA	5.12066e-14	Supplementary Table ST4	NA	1283	0.6142	++	0.344007	0.331427	0.0125803	0.0311778
cg12378834	chr5	134646487	C5orf66	NA	Smyth et al 2021 (PMID: 33933144)	Whole-blood	Type 1 diabetes	Methylation EPIC ( 862,927 CpGs)	ESKD (n=107) vs. controls (n=107)	18.1549	Fold change	NA	2.66488e-20	Supplementary Table ST4	NA	1258	4.035e-10	--	0.263121	0.316577	-0.0534567	-0.0689438
cg12413156	chr20	62368256	LIME1	Lck-interacting transmembrane adapter 1	Smyth et al 2021 (PMID: 33933144)	Whole-blood	Type 1 diabetes	Methylation EPIC ( 862,927 CpGs)	ESKD (n=107) vs. controls (n=107)	2.81018	Fold change	NA	6.37002e-12	Supplementary Table ST4	NA	1289	0.6615	++	0.437798	0.419339	0.0184592	0.0342679
cg12417525	chr7	99808659	STAG3	Cohesin subunit SA-3	Smyth et al 2021 (PMID: 33933144)	Whole-blood	Type 1 diabetes	Methylation EPIC ( 862,927 CpGs)	ESKD (n=107) vs. controls (n=107)	3.43097	Fold change	NA	7.51439e-12	Supplementary Table ST4	NA	1283	0.7157	++	0.421685	0.408287	0.0133981	0.0254155
cg12609063	chr1	116549227	SLC22A15	Solute carrier family 22 member 15	Smyth et al 2021 (PMID: 33933144)	Whole-blood	Type 1 diabetes	Methylation EPIC ( 862,927 CpGs)	ESKD (n=107) vs. controls (n=107)	6.89069	Fold change	NA	2.13263e-12	Supplementary Table ST4	NA	1279	0.6759	++	0.387295	0.367849	0.0194455	0.0398619
cg12615906	chr13	115046337	UPF3A	Regulator of nonsense transcripts 3A	Smyth et al 2021 (PMID: 33933144)	Whole-blood	Type 1 diabetes	Methylation EPIC ( 862,927 CpGs)	ESKD (n=107) vs. controls (n=107)	2.32314	Fold change	NA	8.86185e-16	Supplementary Table ST4	NA	1293	0.538	++	0.499345	0.46968	0.0296647	0.0529031
cg12630784	chr1	20773071		NA	Smyth et al 2021 (PMID: 33933144)	Whole-blood	Type 1 diabetes	Methylation EPIC ( 862,927 CpGs)	ESKD (n=107) vs. controls (n=107)	6.26857	Fold change	NA	2.15493e-11	Supplementary Table ST4	NA	1285	0.7374	++	0.382768	0.376138	0.00663054	0.0197191
cg12716582	chr11	118785214		NA	Smyth et al 2021 (PMID: 33933144)	Whole-blood	Type 1 diabetes	Methylation EPIC ( 862,927 CpGs)	ESKD (n=107) vs. controls (n=107)	-2.19947	Fold change	NA	7.86264e-12	Supplementary Table ST4	NA	1290	0.8816	++	0.264782	0.247789	0.0169922	0.0292957
cg12830752	chr11	79108069	ODZ4	Teneurin-4	Smyth et al 2021 (PMID: 33933144)	Whole-blood	Type 1 diabetes	Methylation EPIC ( 862,927 CpGs)	ESKD (n=107) vs. controls (n=107)	2.37609	Fold change	NA	2.80791e-14	Supplementary Table ST4	NA	1273	0.8201	++	0.42455	0.415234	0.00931652	0.0236331
cg12865675	chr5	179156985	CANX	Calnexin	Smyth et al 2021 (PMID: 33933144)	Whole-blood	Type 1 diabetes	Methylation EPIC ( 862,927 CpGs)	ESKD (n=107) vs. controls (n=107)	2.07059	Fold change	NA	9.99039e-13	Supplementary Table ST4	NA	1284	0.4239	--	0.183562	0.2153	-0.0317376	-0.0240966
cg12866960	chr12	66635398	IRAK3	Interleukin-1 receptor-associated kinase 3	Smyth et al 2021 (PMID: 33933144)	Whole-blood	Type 1 diabetes	Methylation EPIC ( 862,927 CpGs)	ESKD (n=107) vs. controls (n=107)	3.41894	Fold change	NA	3.49284e-11	Supplementary Table ST4	NA	1273	0.4247	--	0.234764	0.276103	-0.0413388	-0.0301321
cg12871593	chr6	108038173	SCML4	Sex comb on midleg-like protein 4	Smyth et al 2021 (PMID: 33933144)	Whole-blood	Type 1 diabetes	Methylation EPIC ( 862,927 CpGs)	ESKD (n=107) vs. controls (n=107)	10.3273	Fold change	NA	1.11141e-13	Supplementary Table ST4	NA	1276	0.3098	++	0.395831	0.370153	0.0256775	0.0375372
cg12938127	NA	114908785		NA	Smyth et al 2021 (PMID: 33933144)	Whole-blood	Type 1 diabetes	Methylation EPIC ( 862,927 CpGs)	ESKD (n=107) vs. controls (n=107)	2.19985	Fold change	NA	2.48647e-11	Supplementary Table ST4	NA	NA	0.7774	+?	0.444862	0.41899	0.0258721	NA
cg12959966	chr3	56759314		NA	Smyth et al 2021 (PMID: 33933144)	Whole-blood	Type 1 diabetes	Methylation EPIC ( 862,927 CpGs)	ESKD (n=107) vs. controls (n=107)	2.3147	Fold change	NA	6.33951e-15	Supplementary Table ST4	NA	1257	0.8966	++	0.475776	0.450213	0.0255626	0.0436064
cg12973541	chr10	4178005		NA	Smyth et al 2021 (PMID: 33933144)	Whole-blood	Type 1 diabetes	Methylation EPIC ( 862,927 CpGs)	ESKD (n=107) vs. controls (n=107)	2.8949	Fold change	NA	3.77575e-14	Supplementary Table ST4	NA	1288	0.8932	++	0.414754	0.398311	0.0164427	0.0300724
cg12980561	chr5	149319971	PDE6A	Phosphodiesterase 6A	Smyth et al 2021 (PMID: 33933144)	Whole-blood	Type 1 diabetes	Methylation EPIC ( 862,927 CpGs)	ESKD (n=107) vs. controls (n=107)	2.42923	Fold change	NA	1.18008e-11	Supplementary Table ST4	NA	1279	0.5754	--	0.272518	0.30583	-0.0333123	-0.0224161
cg13053471	chr1	235147039		NA	Smyth et al 2021 (PMID: 33933144)	Whole-blood	Type 1 diabetes	Methylation EPIC ( 862,927 CpGs)	ESKD (n=107) vs. controls (n=107)	4.55591	Fold change	NA	8.92882e-12	Supplementary Table ST4	NA	1291	0.9229	++	0.425512	0.410483	0.015029	0.030639
cg13061317	chr9	134545713	RAPGEF1	Rap guanine nucleotide exchange factor 1	Smyth et al 2021 (PMID: 33933144)	Whole-blood	Type 1 diabetes	Methylation EPIC ( 862,927 CpGs)	ESKD (n=107) vs. controls (n=107)	2.18848	Fold change	NA	2.34111e-12	Supplementary Table ST4	NA	1281	0.8113	++	0.432596	0.419977	0.0126181	0.0256435
cg13132858	chr1	197433347	CRB1	Protein crumbs homolog 1	Smyth et al 2021 (PMID: 33933144)	Whole-blood	Type 1 diabetes	Methylation EPIC ( 862,927 CpGs)	ESKD (n=107) vs. controls (n=107)	2.08446	Fold change	NA	8.28303e-12	Supplementary Table ST4	NA	1288	0.4178	--	0.205426	0.241733	-0.0363068	-0.0269668
cg13148045	chr14	69226115		NA	Smyth et al 2021 (PMID: 33933144)	Whole-blood	Type 1 diabetes	Methylation EPIC ( 862,927 CpGs)	ESKD (n=107) vs. controls (n=107)	-2.38964	Fold change	NA	3.50914e-11	Supplementary Table ST4	NA	1281	0.6171	--	0.429699	0.454883	-0.0251839	-0.0159053
cg13178361	chr1	162532502	UAP1	UDP-N-acetylhexosamine pyrophosphorylase	Smyth et al 2021 (PMID: 33933144)	Whole-blood	Type 1 diabetes	Methylation EPIC ( 862,927 CpGs)	ESKD (n=107) vs. controls (n=107)	3.00962	Fold change	NA	4.53409e-11	Supplementary Table ST4	NA	1287	0.2442	--	0.274647	0.311714	-0.0370663	-0.0242265
cg13185757	chr6	6800360		NA	Smyth et al 2021 (PMID: 33933144)	Whole-blood	Type 1 diabetes	Methylation EPIC ( 862,927 CpGs)	ESKD (n=107) vs. controls (n=107)	2.23377	Fold change	NA	1.65183e-12	Supplementary Table ST4	NA	1291	0.8928	++	0.45309	0.43793	0.0151599	0.0272588
cg13202594	chr6	11144163		NA	Smyth et al 2021 (PMID: 33933144)	Whole-blood	Type 1 diabetes	Methylation EPIC ( 862,927 CpGs)	ESKD (n=107) vs. controls (n=107)	2.65618	Fold change	NA	4.04851e-11	Supplementary Table ST4	NA	1287	0.4944	--	0.313052	0.337035	-0.0239834	-0.0189903
cg13228133	chr19	4088319		NA	Smyth et al 2021 (PMID: 33933144)	Whole-blood	Type 1 diabetes	Methylation EPIC ( 862,927 CpGs)	ESKD (n=107) vs. controls (n=107)	2.90253	Fold change	NA	1.22871e-11	Supplementary Table ST4	NA	1285	0.03703	--	0.359923	0.388399	-0.028476	-0.0184656
cg13353542	chr9	80826125		NA	Smyth et al 2021 (PMID: 33933144)	Whole-blood	Type 1 diabetes	Methylation EPIC ( 862,927 CpGs)	ESKD (n=107) vs. controls (n=107)	5.72161	Fold change	NA	2.23333e-15	Supplementary Table ST4	NA	1282	0.7223	++	0.433781	0.404536	0.0292441	0.0453771
cg13599613	chr9	130524902	SH2D3C	SH2 domain-containing protein 3C	Smyth et al 2021 (PMID: 33933144)	Whole-blood	Type 1 diabetes	Methylation EPIC ( 862,927 CpGs)	ESKD (n=107) vs. controls (n=107)	4.28253	Fold change	NA	2.31473e-12	Supplementary Table ST4	NA	1190	0.9705	--	0.249721	0.286573	-0.0368519	-0.0280758
cg13645963	chr9	84150624		NA	Smyth et al 2021 (PMID: 33933144)	Whole-blood	Type 1 diabetes	Methylation EPIC ( 862,927 CpGs)	ESKD (n=107) vs. controls (n=107)	2.58523	Fold change	NA	2.27564e-11	Supplementary Table ST4	NA	1285	0.5066	--	0.253403	0.289716	-0.0363125	-0.0253609
cg13708803	chr8	138898243		NA	Smyth et al 2021 (PMID: 33933144)	Whole-blood	Type 1 diabetes	Methylation EPIC ( 862,927 CpGs)	ESKD (n=107) vs. controls (n=107)	2.55392	Fold change	NA	2.86475e-11	Supplementary Table ST4	NA	1285	0.8082	++	0.414043	0.40406	0.00998287	0.022569
cg13733708	chr20	44597685	ZNF335	Zinc Finger Protein 335	Smyth et al 2021 (PMID: 33933144)	Whole-blood	Type 1 diabetes	Methylation EPIC ( 862,927 CpGs)	ESKD (n=107) vs. controls (n=107)	2.37891	Fold change	NA	1.07651e-12	Supplementary Table ST4	NA	1261	0.5218	--	0.267519	0.297234	-0.0297146	-0.0239204
cg13784559	chr2	131128163	PTPN18	Tyrosine-protein phosphatase non-receptor type 18	Smyth et al 2021 (PMID: 33933144)	Whole-blood	Type 1 diabetes	Methylation EPIC ( 862,927 CpGs)	ESKD (n=107) vs. controls (n=107)	2.00338	Fold change	NA	1.35034e-12	Supplementary Table ST4	NA	1292	0.3126	++	0.485304	0.468007	0.0172967	0.0413862
cg13837145	chr8	6622731		NA	Smyth et al 2021 (PMID: 33933144)	Whole-blood	Type 1 diabetes	Methylation EPIC ( 862,927 CpGs)	ESKD (n=107) vs. controls (n=107)	-15.793	Fold change	NA	1.20654e-11	Supplementary Table ST4	NA	1287	0.3516	++	0.334243	0.317501	0.0167421	0.0270697
cg13876590	chr11	123345118		NA	Smyth et al 2021 (PMID: 33933144)	Whole-blood	Type 1 diabetes	Methylation EPIC ( 862,927 CpGs)	ESKD (n=107) vs. controls (n=107)	2.38392	Fold change	NA	1.31729e-11	Supplementary Table ST4	NA	1289	0.813	--	0.234809	0.268718	-0.0339085	-0.0240662
cg14021478	chr6	33384537	CUTA	Protein CutA	Smyth et al 2021 (PMID: 33933144)	Whole-blood	Type 1 diabetes	Methylation EPIC ( 862,927 CpGs)	ESKD (n=107) vs. controls (n=107)	2.03018	Fold change	NA	1.00248e-11	Supplementary Table ST4	NA	1268	0.5035	++	0.573583	0.559465	0.0141182	0.0176468
cg14112356	chr21	46348443	ITGB2	Integrin beta-2	Smyth et al 2021 (PMID: 33933144)	Whole-blood	Type 1 diabetes	Methylation EPIC ( 862,927 CpGs)	ESKD (n=107) vs. controls (n=107)	3.89416	Fold change	NA	1.11167e-12	Supplementary Table ST4	NA	1271	0.4666	++	0.438111	0.415151	0.0229599	0.0352889
cg14123900	chr9	92444737		NA	Smyth et al 2021 (PMID: 33933144)	Whole-blood	Type 1 diabetes	Methylation EPIC ( 862,927 CpGs)	ESKD (n=107) vs. controls (n=107)	2.28356	Fold change	NA	9.14314e-16	Supplementary Table ST4	NA	1288	0.2021	++	0.523268	0.489658	0.0336105	0.053395
cg14139038	chr1	209877340	HSD11B1	11-beta-hydroxysteroid dehydrogenase 1	Smyth et al 2021 (PMID: 33933144)	Whole-blood	Type 1 diabetes	Methylation EPIC ( 862,927 CpGs)	ESKD (n=107) vs. controls (n=107)	2.93759	Fold change	NA	1.04385e-11	Supplementary Table ST4	NA	1289	0.8701	++	0.411883	0.384706	0.0271768	0.0355058
cg14156592	chr7	107233619	BCAP29	B-cell receptor-associated protein 29	Smyth et al 2021 (PMID: 33933144)	Whole-blood	Type 1 diabetes	Methylation EPIC ( 862,927 CpGs)	ESKD (n=107) vs. controls (n=107)	3.5388	Fold change	NA	2.96441e-11	Supplementary Table ST4	NA	1278	0.1236	--	0.286015	0.333292	-0.0472773	-0.0406206
cg14156706	chr17	76850247	TIMP2	Metalloproteinase inhibitor 2	Smyth et al 2021 (PMID: 33933144)	Whole-blood	Type 1 diabetes	Methylation EPIC ( 862,927 CpGs)	ESKD (n=107) vs. controls (n=107)	3.27194	Fold change	NA	1.15239e-11	Supplementary Table ST4	NA	1290	0.5758	--	0.313502	0.345199	-0.0316976	-0.025907
cg14158710	chr6	24937034	FAM65B	Rho family-interacting cell polarization regulator 2	Smyth et al 2021 (PMID: 33933144)	Whole-blood	Type 1 diabetes	Methylation EPIC ( 862,927 CpGs)	ESKD (n=107) vs. controls (n=107)	3.41953	Fold change	NA	6.71357e-12	Supplementary Table ST4	NA	1292	0.6469	++	0.386782	0.357218	0.0295639	0.0394504
cg14229001	chr12	94132881	LOC101928731	NA	Smyth et al 2021 (PMID: 33933144)	Whole-blood	Type 1 diabetes	Methylation EPIC ( 862,927 CpGs)	ESKD (n=107) vs. controls (n=107)	15.6846	Fold change	NA	4.15878e-14	Supplementary Table ST4	NA	1293	2.978e-06	--	0.297017	0.334155	-0.0371388	-0.0297359
cg14306094	chr11	946142	AP2A2	AP-2 complex subunit alpha-2	Smyth et al 2021 (PMID: 33933144)	Whole-blood	Type 1 diabetes	Methylation EPIC ( 862,927 CpGs)	ESKD (n=107) vs. controls (n=107)	5.6785	Fold change	NA	2.24967e-11	Supplementary Table ST4	NA	1288	0.4651	--	0.35621	0.384727	-0.0285167	-0.0162494
cg14353014	chr1	33266870	YARS	Tyrosine--tRNA ligase, cytoplasmic	Smyth et al 2021 (PMID: 33933144)	Whole-blood	Type 1 diabetes	Methylation EPIC ( 862,927 CpGs)	ESKD (n=107) vs. controls (n=107)	7.92241	Fold change	NA	9.86715e-12	Supplementary Table ST4	NA	1286	0.4834	++	0.367521	0.343247	0.0242733	0.0266714
cg14391474	chr12	123563572	PITPNM2	Membrane-associated phosphatidylinositol transfer protein 2	Smyth et al 2021 (PMID: 33933144)	Whole-blood	Type 1 diabetes	Methylation EPIC ( 862,927 CpGs)	ESKD (n=107) vs. controls (n=107)	-2.17255	Fold change	NA	2.11487e-13	Supplementary Table ST4	NA	1288	0.09722	--	0.379839	0.399199	-0.0193604	-0.00965273
cg14419159	chr5	24905441		NA	Smyth et al 2021 (PMID: 33933144)	Whole-blood	Type 1 diabetes	Methylation EPIC ( 862,927 CpGs)	ESKD (n=107) vs. controls (n=107)	24.5903	Fold change	NA	3.63156e-11	Supplementary Table ST4	NA	NA	0.5897	?-	NA	NA	NA	-0.0316795
cg14486847	chr1	184899589	FAM129A	Protein Niban 1	Smyth et al 2021 (PMID: 33933144)	Whole-blood	Type 1 diabetes	Methylation EPIC ( 862,927 CpGs)	ESKD (n=107) vs. controls (n=107)	2.18454	Fold change	NA	3.33712e-11	Supplementary Table ST4	NA	1283	0.7494	--	0.214427	0.248291	-0.033864	-0.0275744
cg14520947	chr1	225942842		NA	Smyth et al 2021 (PMID: 33933144)	Whole-blood	Type 1 diabetes	Methylation EPIC ( 862,927 CpGs)	ESKD (n=107) vs. controls (n=107)	2.5646	Fold change	NA	4.76233e-11	Supplementary Table ST4	NA	1269	0.2271	--	0.18864	0.223758	-0.0351183	-0.023114
cg14573371	chr6	106664530	ATG5	Autophagy protein 5	Smyth et al 2021 (PMID: 33933144)	Whole-blood	Type 1 diabetes	Methylation EPIC ( 862,927 CpGs)	ESKD (n=107) vs. controls (n=107)	2.89324	Fold change	NA	2.78466e-11	Supplementary Table ST4	NA	1273	0.7226	--	0.230116	0.268203	-0.0380873	-0.0275198
cg14630001	chr3	66633408		NA	Smyth et al 2021 (PMID: 33933144)	Whole-blood	Type 1 diabetes	Methylation EPIC ( 862,927 CpGs)	ESKD (n=107) vs. controls (n=107)	-3.31088	Fold change	NA	7.19023e-13	Supplementary Table ST4	NA	1293	0.8426	++	0.361646	0.350912	0.0107339	0.0262945
cg14637146	chr1	192508256		NA	Smyth et al 2021 (PMID: 33933144)	Whole-blood	Type 1 diabetes	Methylation EPIC ( 862,927 CpGs)	ESKD (n=107) vs. controls (n=107)	-3.86406	Fold change	NA	7.91921e-14	Supplementary Table ST4	NA	1288	0.9054	++	0.257451	0.238789	0.0186617	0.0344153
cg14888493	chr5	175276356	CPLX2	Complexin-2	Smyth et al 2021 (PMID: 33933144)	Whole-blood	Type 1 diabetes	Methylation EPIC ( 862,927 CpGs)	ESKD (n=107) vs. controls (n=107)	-3.8315	Fold change	NA	5.09893e-12	Supplementary Table ST4	NA	1289	0.1678	--	0.410475	0.433004	-0.0225286	-0.0197913
cg14889891	chr16	30482593	ITGAL	Integrin alpha-L	Smyth et al 2021 (PMID: 33933144)	Whole-blood	Type 1 diabetes	Methylation EPIC ( 862,927 CpGs)	ESKD (n=107) vs. controls (n=107)	2.42337	Fold change	NA	7.05978e-14	Supplementary Table ST4	NA	1286	0.7615	++	0.489345	0.457291	0.0320536	0.0435739
cg14910490	chr6	144675360	UTRN	Utrophin	Smyth et al 2021 (PMID: 33933144)	Whole-blood	Type 1 diabetes	Methylation EPIC ( 862,927 CpGs)	ESKD (n=107) vs. controls (n=107)	2.61779	Fold change	NA	2.27625e-13	Supplementary Table ST4	NA	1287	0.8322	++	0.455304	0.430668	0.0246355	0.0404146
cg15020889	chr7	123265521	LOC102724555	NA	Smyth et al 2021 (PMID: 33933144)	Whole-blood	Type 1 diabetes	Methylation EPIC ( 862,927 CpGs)	ESKD (n=107) vs. controls (n=107)	2.77009	Fold change	NA	2.11018e-11	Supplementary Table ST4	NA	1267	0.5703	++	0.412717	0.406154	0.0065633	0.0125823
cg15103566	chr2	12443780	LOC100506457	NA	Smyth et al 2021 (PMID: 33933144)	Whole-blood	Type 1 diabetes	Methylation EPIC ( 862,927 CpGs)	ESKD (n=107) vs. controls (n=107)	-3.76225	Fold change	NA	2.96615e-15	Supplementary Table ST4	NA	1282	0.3081	++	0.280673	0.260487	0.0201855	0.0369369
cg15209200	chr4	38511227	LINC01258	NA	Smyth et al 2021 (PMID: 33933144)	Whole-blood	Type 1 diabetes	Methylation EPIC ( 862,927 CpGs)	ESKD (n=107) vs. controls (n=107)	2.36106	Fold change	NA	1.82816e-13	Supplementary Table ST4	NA	1282	0.7368	++	0.521349	0.486615	0.0347339	0.0530984
cg15248119	chr4	146220964		NA	Smyth et al 2021 (PMID: 33933144)	Whole-blood	Type 1 diabetes	Methylation EPIC ( 862,927 CpGs)	ESKD (n=107) vs. controls (n=107)	2.60334	Fold change	NA	1.41315e-13	Supplementary Table ST4	NA	1285	0.5905	++	0.457012	0.420665	0.036347	0.0435422
cg15265384	chr19	7410716		NA	Smyth et al 2021 (PMID: 33933144)	Whole-blood	Type 1 diabetes	Methylation EPIC ( 862,927 CpGs)	ESKD (n=107) vs. controls (n=107)	2.52432	Fold change	NA	9.70332e-15	Supplementary Table ST4	NA	1281	0.691	++	0.454609	0.426373	0.0282361	0.0458848
cg15316716	chr8	21769797	DOK2	Docking protein 2	Smyth et al 2021 (PMID: 33933144)	Whole-blood	Type 1 diabetes	Methylation EPIC ( 862,927 CpGs)	ESKD (n=107) vs. controls (n=107)	2.15407	Fold change	NA	3.99146e-13	Supplementary Table ST4	NA	1230	0.4733	++	0.610602	0.589077	0.0215252	0.0279063
cg15412772	chr17	38175389	MED24	Mediator of RNA polymerase II transcription subunit 24	Smyth et al 2021 (PMID: 33933144)	Whole-blood	Type 1 diabetes	Methylation EPIC ( 862,927 CpGs)	ESKD (n=107) vs. controls (n=107)	4.78363	Fold change	NA	2.17948e-11	Supplementary Table ST4	NA	1274	0.8654	--	0.314484	0.344341	-0.0298568	-0.0181074
cg15477500	chr3	44957542	ZDHHC3	Palmitoyltransferase ZDHHC3	Smyth et al 2021 (PMID: 33933144)	Whole-blood	Type 1 diabetes	Methylation EPIC ( 862,927 CpGs)	ESKD (n=107) vs. controls (n=107)	2.73137	Fold change	NA	6.91834e-12	Supplementary Table ST4	NA	1283	0.236	--	0.302004	0.330729	-0.0287252	-0.0125891
cg15644764	NA	202592914	SYT2	Synaptotagmin-2	Smyth et al 2021 (PMID: 33933144)	Whole-blood	Type 1 diabetes	Methylation EPIC ( 862,927 CpGs)	ESKD (n=107) vs. controls (n=107)	3.46085	Fold change	NA	2.15642e-11	Supplementary Table ST4	NA	NA	NA	NA	NA	NA	NA	NA
cg15810184	chr12	105324638		NA	Smyth et al 2021 (PMID: 33933144)	Whole-blood	Type 1 diabetes	Methylation EPIC ( 862,927 CpGs)	ESKD (n=107) vs. controls (n=107)	2.1056	Fold change	NA	7.38757e-13	Supplementary Table ST4	NA	1255	0.5176	++	0.447875	0.436946	0.0109289	0.0256567
cg15987788	chr15	80469670	FAH	Fumarylacetoacetase	Smyth et al 2021 (PMID: 33933144)	Whole-blood	Type 1 diabetes	Methylation EPIC ( 862,927 CpGs)	ESKD (n=107) vs. controls (n=107)	2.84485	Fold change	NA	1.12337e-11	Supplementary Table ST4	NA	1293	0.6561	--	0.21227	0.241963	-0.0296935	-0.022798
cg15991124	chr19	34841438	KIAA0355	Granule associated Rac and RHOG effector protein 1	Smyth et al 2021 (PMID: 33933144)	Whole-blood	Type 1 diabetes	Methylation EPIC ( 862,927 CpGs)	ESKD (n=107) vs. controls (n=107)	2.42786	Fold change	NA	6.17224e-13	Supplementary Table ST4	NA	1292	0.5183	++	0.488837	0.446821	0.0420164	0.0522478
cg16038030	chr6	106589908		NA	Smyth et al 2021 (PMID: 33933144)	Whole-blood	Type 1 diabetes	Methylation EPIC ( 862,927 CpGs)	ESKD (n=107) vs. controls (n=107)	2.798	Fold change	NA	2.66222e-11	Supplementary Table ST4	NA	1279	0.4096	++	0.443734	0.418721	0.0250122	0.0374974
cg16041412	chr19	2460037		NA	Smyth et al 2021 (PMID: 33933144)	Whole-blood	Type 1 diabetes	Methylation EPIC ( 862,927 CpGs)	ESKD (n=107) vs. controls (n=107)	3.64989	Fold change	NA	1.33467e-11	Supplementary Table ST4	NA	1289	0.8836	--	0.228917	0.266299	-0.0373825	-0.0250422
cg16117614	chr12	7265499	C1RL-AS1	NA	Smyth et al 2021 (PMID: 33933144)	Whole-blood	Type 1 diabetes	Methylation EPIC ( 862,927 CpGs)	ESKD (n=107) vs. controls (n=107)	-3.0492	Fold change	NA	2.67576e-11	Supplementary Table ST4	NA	1225	0.6361	--	0.377957	0.39697	-0.0190123	-0.0245913
cg16151538	chr20	33676388	TRPC4AP	Short transient receptor potential channel 4-associated protein	Smyth et al 2021 (PMID: 33933144)	Whole-blood	Type 1 diabetes	Methylation EPIC ( 862,927 CpGs)	ESKD (n=107) vs. controls (n=107)	-22.5887	Fold change	NA	4.55139e-11	Supplementary Table ST4	NA	1292	0.5145	--	0.38751	0.418992	-0.0314816	-0.0202291
cg16237475	chr1	231351310	TRIM67	Tripartite motif-containing protein 67	Smyth et al 2021 (PMID: 33933144)	Whole-blood	Type 1 diabetes	Methylation EPIC ( 862,927 CpGs)	ESKD (n=107) vs. controls (n=107)	13.5214	Fold change	NA	4.53762e-11	Supplementary Table ST4	NA	1290	0.9416	++	0.395369	0.376959	0.0184096	0.0270072
cg16314013	chr5	126184892		NA	Smyth et al 2021 (PMID: 33933144)	Whole-blood	Type 1 diabetes	Methylation EPIC ( 862,927 CpGs)	ESKD (n=107) vs. controls (n=107)	2.39887	Fold change	NA	1.92306e-11	Supplementary Table ST4	NA	1291	0.4669	--	0.236458	0.273343	-0.0368845	-0.0254865
cg16339042	chr5	118689638	TNFAIP8	Tumor necrosis factor alpha-induced protein 8-like protein 3	Smyth et al 2021 (PMID: 33933144)	Whole-blood	Type 1 diabetes	Methylation EPIC ( 862,927 CpGs)	ESKD (n=107) vs. controls (n=107)	2.32306	Fold change	NA	1.45854e-14	Supplementary Table ST4	NA	1274	0.2427	++	0.458898	0.439777	0.0191208	0.0305695
cg16351433	chr22	42258538	SREBF2	Sterol regulatory element-binding protein 2	Smyth et al 2021 (PMID: 33933144)	Whole-blood	Type 1 diabetes	Methylation EPIC ( 862,927 CpGs)	ESKD (n=107) vs. controls (n=107)	2.68793	Fold change	NA	4.77281e-13	Supplementary Table ST4	NA	NA	0.3638	?+	NA	NA	NA	0.0398035
cg16452651	chr21	35016873	ITSN1	ntersectin-1	Smyth et al 2021 (PMID: 33933144)	Whole-blood	Type 1 diabetes	Methylation EPIC ( 862,927 CpGs)	ESKD (n=107) vs. controls (n=107)	2.11042	Fold change	NA	1.07268e-11	Supplementary Table ST4	NA	1291	0.4825	--	0.211887	0.247774	-0.0358871	-0.0260486
cg16475993	chr3	98283745		NA	Smyth et al 2021 (PMID: 33933144)	Whole-blood	Type 1 diabetes	Methylation EPIC ( 862,927 CpGs)	ESKD (n=107) vs. controls (n=107)	2.22484	Fold change	NA	1.43384e-15	Supplementary Table ST4	NA	1294	0.7292	++	0.464373	0.436326	0.0280468	0.0423864
cg16671586	chr22	25464299	KIAA1671	Uncharacterized protein KIAA1671	Smyth et al 2021 (PMID: 33933144)	Whole-blood	Type 1 diabetes	Methylation EPIC ( 862,927 CpGs)	ESKD (n=107) vs. controls (n=107)	7.83768	Fold change	NA	2.40145e-11	Supplementary Table ST4	NA	1279	0.5284	++	0.393464	0.370368	0.0230958	0.0332985
cg16736630	chr1	779995	LOC643837	NA	Smyth et al 2021 (PMID: 33933144)	Whole-blood	Type 1 diabetes	Methylation EPIC ( 862,927 CpGs)	ESKD (n=107) vs. controls (n=107)	4.7652	Fold change	NA	6.45632e-13	Supplementary Table ST4	NA	1290	0.1127	++	0.369111	0.352572	0.0165395	0.043441
cg16748130	chr7	100114076		NA	Smyth et al 2021 (PMID: 33933144)	Whole-blood	Type 1 diabetes	Methylation EPIC ( 862,927 CpGs)	ESKD (n=107) vs. controls (n=107)	4.8059	Fold change	NA	4.67012e-12	Supplementary Table ST4	NA	1280	0.6206	++	0.343834	0.31907	0.0247643	0.0356333
cg16814392	chr13	110040001		NA	Smyth et al 2021 (PMID: 33933144)	Whole-blood	Type 1 diabetes	Methylation EPIC ( 862,927 CpGs)	ESKD (n=107) vs. controls (n=107)	6.08024	Fold change	NA	3.47482e-11	Supplementary Table ST4	NA	1289	0.6622	--	0.279908	0.3154	-0.0354927	-0.0232714
cg16861615	chr10	90031307		NA	Smyth et al 2021 (PMID: 33933144)	Whole-blood	Type 1 diabetes	Methylation EPIC ( 862,927 CpGs)	ESKD (n=107) vs. controls (n=107)	7.80064	Fold change	NA	7.04361e-15	Supplementary Table ST4	NA	1280	0.2742	++	0.398806	0.367247	0.0315586	0.0467113
cg17061215	chr5	150521251	ANXA6	Annexin A6	Smyth et al 2021 (PMID: 33933144)	Whole-blood	Type 1 diabetes	Methylation EPIC ( 862,927 CpGs)	ESKD (n=107) vs. controls (n=107)	-2.73119	Fold change	NA	4.07765e-11	Supplementary Table ST4	NA	1279	0.7403	++	0.326249	0.312801	0.0134478	0.0227784
cg17153306	chr12	116391272		NA	Smyth et al 2021 (PMID: 33933144)	Whole-blood	Type 1 diabetes	Methylation EPIC ( 862,927 CpGs)	ESKD (n=107) vs. controls (n=107)	2.38465	Fold change	NA	2.81363e-11	Supplementary Table ST4	NA	1276	0.3495	--	0.24252	0.275534	-0.0330136	-0.0247436
cg17221251	chr14	98164265		NA	Smyth et al 2021 (PMID: 33933144)	Whole-blood	Type 1 diabetes	Methylation EPIC ( 862,927 CpGs)	ESKD (n=107) vs. controls (n=107)	2.70282	Fold change	NA	2.41007e-12	Supplementary Table ST4	NA	1286	0.7228	++	0.44725	0.424522	0.0227285	0.0353799
cg17230773	chr7	142494148		NA	Smyth et al 2021 (PMID: 33933144)	Whole-blood	Type 1 diabetes	Methylation EPIC ( 862,927 CpGs)	ESKD (n=107) vs. controls (n=107)	-6.28541	Fold change	NA	2.04837e-11	Supplementary Table ST4	NA	1277	0.03298	++	0.319386	0.300493	0.0188936	0.0436881
cg17250262	chr2	30457110	LBH	Protein LBH	Smyth et al 2021 (PMID: 33933144)	Whole-blood	Type 1 diabetes	Methylation EPIC ( 862,927 CpGs)	ESKD (n=107) vs. controls (n=107)	4.44334	Fold change	NA	9.23377e-12	Supplementary Table ST4	NA	1288	0.6081	++	0.425712	0.403865	0.0218467	0.0361325
cg17250929	chr1	153513810	S100A5	Protein S100-A5	Smyth et al 2021 (PMID: 33933144)	Whole-blood	Type 1 diabetes	Methylation EPIC ( 862,927 CpGs)	ESKD (n=107) vs. controls (n=107)	98.0321	Fold change	NA	6.04082e-12	Supplementary Table ST4	NA	1272	0.5679	++	0.377034	0.363684	0.0133496	0.0321972
cg17348029	chr2	72151487		NA	Smyth et al 2021 (PMID: 33933144)	Whole-blood	Type 1 diabetes	Methylation EPIC ( 862,927 CpGs)	ESKD (n=107) vs. controls (n=107)	2.32811	Fold change	NA	3.14667e-11	Supplementary Table ST4	NA	1281	0.573	--	0.2854	0.309869	-0.0244692	-0.0207222
cg17510849	chr10	112116398		NA	Smyth et al 2021 (PMID: 33933144)	Whole-blood	Type 1 diabetes	Methylation EPIC ( 862,927 CpGs)	ESKD (n=107) vs. controls (n=107)	2.112	Fold change	NA	1.01647e-14	Supplementary Table ST4	NA	1265	0.5594	++	0.528661	0.494389	0.034272	0.0503299
cg17529735	chr3	132002744		NA	Smyth et al 2021 (PMID: 33933144)	Whole-blood	Type 1 diabetes	Methylation EPIC ( 862,927 CpGs)	ESKD (n=107) vs. controls (n=107)	2.09004	Fold change	NA	2.56226e-11	Supplementary Table ST4	NA	1289	0.4716	--	0.200324	0.231773	-0.0314487	-0.0239818
cg17590488	NA	21319035	NEBL	Nebulette	Smyth et al 2021 (PMID: 33933144)	Whole-blood	Type 1 diabetes	Methylation EPIC ( 862,927 CpGs)	ESKD (n=107) vs. controls (n=107)	-6.13813	Fold change	NA	1.45714e-13	Supplementary Table ST4	NA	NA	NA	NA	NA	NA	NA	NA
cg17633917	chr1	111764738		NA	Smyth et al 2021 (PMID: 33933144)	Whole-blood	Type 1 diabetes	Methylation EPIC ( 862,927 CpGs)	ESKD (n=107) vs. controls (n=107)	2.28458	Fold change	NA	2.40778e-12	Supplementary Table ST4	NA	1269	0.5302	++	0.483881	0.455535	0.0283464	0.0410572
cg17659636	chr22	48581422		NA	Smyth et al 2021 (PMID: 33933144)	Whole-blood	Type 1 diabetes	Methylation EPIC ( 862,927 CpGs)	ESKD (n=107) vs. controls (n=107)	9.20165	Fold change	NA	2.60561e-14	Supplementary Table ST4	NA	1279	0.8079	++	0.388362	0.374572	0.01379	0.0265214
cg17885063	chr17	56460127	RNF43	E3 ubiquitin-protein ligase RNF43	Smyth et al 2021 (PMID: 33933144)	Whole-blood	Type 1 diabetes	Methylation EPIC ( 862,927 CpGs)	ESKD (n=107) vs. controls (n=107)	3.39087	Fold change	NA	4.15184e-12	Supplementary Table ST4	NA	1267	0.9263	++	0.406266	0.383813	0.0224531	0.038872
cg17932662	chr1	202123442	PTPN7	Tyrosine-protein phosphatase non-receptor type 7	Smyth et al 2021 (PMID: 33933144)	Whole-blood	Type 1 diabetes	Methylation EPIC ( 862,927 CpGs)	ESKD (n=107) vs. controls (n=107)	2.16455	Fold change	NA	1.45014e-11	Supplementary Table ST4	NA	1290	0.6656	--	0.264144	0.294482	-0.0303383	-0.0177704
cg17934775	chr15	93450129	CHD2	Chromodomain-helicase-DNA-binding protein 2	Smyth et al 2021 (PMID: 33933144)	Whole-blood	Type 1 diabetes	Methylation EPIC ( 862,927 CpGs)	ESKD (n=107) vs. controls (n=107)	2.66415	Fold change	NA	4.4176e-12	Supplementary Table ST4	NA	1261	0.9249	++	0.401678	0.370373	0.0313042	0.0403277
cg17938212	chr4	122606617	ANXA5	Annexin A5	Smyth et al 2021 (PMID: 33933144)	Whole-blood	Type 1 diabetes	Methylation EPIC ( 862,927 CpGs)	ESKD (n=107) vs. controls (n=107)	2.12872	Fold change	NA	1.81536e-11	Supplementary Table ST4	NA	1277	0.4098	--	0.261761	0.292894	-0.0311335	-0.0225976
cg18038894	chr17	48506385	ACSF2	Medium-chain acyl-CoA ligase ACSF2, mitochondrial ·	Smyth et al 2021 (PMID: 33933144)	Whole-blood	Type 1 diabetes	Methylation EPIC ( 862,927 CpGs)	ESKD (n=107) vs. controls (n=107)	2.0262	Fold change	NA	1.26714e-11	Supplementary Table ST4	NA	1285	0.6381	--	0.249776	0.278021	-0.028245	-0.0223336
cg18072664	chr14	75405460		NA	Smyth et al 2021 (PMID: 33933144)	Whole-blood	Type 1 diabetes	Methylation EPIC ( 862,927 CpGs)	ESKD (n=107) vs. controls (n=107)	2.52242	Fold change	NA	1.45229e-11	Supplementary Table ST4	NA	1262	0.8631	--	0.245254	0.281051	-0.0357965	-0.0217987
cg18120259	chr6	43894639	LOC100132354	NA	Smyth et al 2021 (PMID: 33933144)	Whole-blood	Type 1 diabetes	Methylation EPIC ( 862,927 CpGs)	ESKD (n=107) vs. controls (n=107)	2.12504	Fold change	NA	8.06727e-12	Supplementary Table ST4	NA	1289	0.01761	--	0.365235	0.40129	-0.0360555	-0.019483
cg18187326	chr10	120873428	FAM45A	DENN domain-containing protein 10	Smyth et al 2021 (PMID: 33933144)	Whole-blood	Type 1 diabetes	Methylation EPIC ( 862,927 CpGs)	ESKD (n=107) vs. controls (n=107)	2.47526	Fold change	NA	1.45661e-11	Supplementary Table ST4	NA	NA	0.924	?-	NA	NA	NA	-0.0233774
cg18223085	chr10	30571302		NA	Smyth et al 2021 (PMID: 33933144)	Whole-blood	Type 1 diabetes	Methylation EPIC ( 862,927 CpGs)	ESKD (n=107) vs. controls (n=107)	2.31462	Fold change	NA	3.87346e-11	Supplementary Table ST4	NA	1285	0.6088	--	0.229074	0.263829	-0.0347548	-0.022711
cg18287053	chr3	133780356		NA	Smyth et al 2021 (PMID: 33933144)	Whole-blood	Type 1 diabetes	Methylation EPIC ( 862,927 CpGs)	ESKD (n=107) vs. controls (n=107)	2.14595	Fold change	NA	8.85939e-12	Supplementary Table ST4	NA	1282	0.6299	++	0.414365	0.399851	0.0145138	0.0249615
cg18306593	chr14	50488142	LINC01599	Putative uncharacterized protein encoded by LINC01599	Smyth et al 2021 (PMID: 33933144)	Whole-blood	Type 1 diabetes	Methylation EPIC ( 862,927 CpGs)	ESKD (n=107) vs. controls (n=107)	-16.2913	Fold change	NA	6.54988e-13	Supplementary Table ST4	NA	1292	0.6835	++	0.354956	0.342119	0.0128374	0.0254177
cg18363129	chr9	117130097	AKNA	Microtubule organization protein AKNA	Smyth et al 2021 (PMID: 33933144)	Whole-blood	Type 1 diabetes	Methylation EPIC ( 862,927 CpGs)	ESKD (n=107) vs. controls (n=107)	2.00171	Fold change	NA	2.65152e-13	Supplementary Table ST4	NA	1287	0.658	++	0.379625	0.357617	0.0220076	0.0392416
cg18391344	chr1	198902062	MIR181A1HG	NA	Smyth et al 2021 (PMID: 33933144)	Whole-blood	Type 1 diabetes	Methylation EPIC ( 862,927 CpGs)	ESKD (n=107) vs. controls (n=107)	-2.54939	Fold change	NA	2.52413e-12	Supplementary Table ST4	NA	1285	0.01327	--	0.374954	0.401262	-0.0263085	-0.0424814
cg18412721	chr13	51421269		NA	Smyth et al 2021 (PMID: 33933144)	Whole-blood	Type 1 diabetes	Methylation EPIC ( 862,927 CpGs)	ESKD (n=107) vs. controls (n=107)	6.7266	Fold change	NA	1.21215e-12	Supplementary Table ST4	NA	1288	0.2933	++	0.403274	0.382378	0.0208959	0.0388702
cg18441959	chr22	22599332	VPREB1	Immunoglobulin iota chain	Smyth et al 2021 (PMID: 33933144)	Whole-blood	Type 1 diabetes	Methylation EPIC ( 862,927 CpGs)	ESKD (n=107) vs. controls (n=107)	-2.57643	Fold change	NA	5.52411e-13	Supplementary Table ST4	NA	1293	0.9246	++	0.305285	0.293062	0.0122223	0.0261509
cg18530575	chr20	4760504		NA	Smyth et al 2021 (PMID: 33933144)	Whole-blood	Type 1 diabetes	Methylation EPIC ( 862,927 CpGs)	ESKD (n=107) vs. controls (n=107)	2.16841	Fold change	NA	4.42112e-12	Supplementary Table ST4	NA	1286	0.1573	--	0.2883	0.316337	-0.0280365	-0.013473
cg18569661	chr12	678853	NINJ2	Ninjurin-2	Smyth et al 2021 (PMID: 33933144)	Whole-blood	Type 1 diabetes	Methylation EPIC ( 862,927 CpGs)	ESKD (n=107) vs. controls (n=107)	-2.08062	Fold change	NA	6.65613e-12	Supplementary Table ST4	NA	1291	0.08187	--	0.430739	0.449874	-0.0191356	-0.016698
cg18597176	chr9	137822472		NA	Smyth et al 2021 (PMID: 33933144)	Whole-blood	Type 1 diabetes	Methylation EPIC ( 862,927 CpGs)	ESKD (n=107) vs. controls (n=107)	2.70806	Fold change	NA	9.27372e-13	Supplementary Table ST4	NA	1244	0.2875	++	0.36447	0.334001	0.0304694	0.039375
cg18603250	chr11	94501052	AMOTL1	Angiomotin-like protein 1	Smyth et al 2021 (PMID: 33933144)	Whole-blood	Type 1 diabetes	Methylation EPIC ( 862,927 CpGs)	ESKD (n=107) vs. controls (n=107)	2.45635	Fold change	NA	1.78914e-12	Supplementary Table ST4	NA	1280	0.00987	--	0.276799	0.300792	-0.0239931	-0.0186195
cg18638257	chr10	74988294	FAM149B1	Primary cilium assembly protein FAM149B1	Smyth et al 2021 (PMID: 33933144)	Whole-blood	Type 1 diabetes	Methylation EPIC ( 862,927 CpGs)	ESKD (n=107) vs. controls (n=107)	2.04716	Fold change	NA	4.73445e-12	Supplementary Table ST4	NA	1283	0.3875	--	0.235967	0.268875	-0.0329077	-0.021963
cg18664514	chr2	219851181	FEV	Protein FEV	Smyth et al 2021 (PMID: 33933144)	Whole-blood	Type 1 diabetes	Methylation EPIC ( 862,927 CpGs)	ESKD (n=107) vs. controls (n=107)	-5.59519	Fold change	NA	1.53974e-11	Supplementary Table ST4	NA	1228	0.5222	++	0.316926	0.310483	0.0064431	0.0262466
cg18705895	chr9	126067299		NA	Smyth et al 2021 (PMID: 33933144)	Whole-blood	Type 1 diabetes	Methylation EPIC ( 862,927 CpGs)	ESKD (n=107) vs. controls (n=107)	4.91064	Fold change	NA	1.0741e-11	Supplementary Table ST4	NA	1291	0.3442	++	0.417352	0.407687	0.00966527	0.0270001
cg18767115	chr22	23153775		NA	Smyth et al 2021 (PMID: 33933144)	Whole-blood	Type 1 diabetes	Methylation EPIC ( 862,927 CpGs)	ESKD (n=107) vs. controls (n=107)	4.68619	Fold change	NA	1.40745e-12	Supplementary Table ST4	NA	1282	0.4291	--	0.306882	0.338186	-0.0313038	-0.0253275
cg18800341	chr17	78647438	RPTOR	Regulatory-associated protein of mTOR	Smyth et al 2021 (PMID: 33933144)	Whole-blood	Type 1 diabetes	Methylation EPIC ( 862,927 CpGs)	ESKD (n=107) vs. controls (n=107)	3.19786	Fold change	NA	5.65465e-12	Supplementary Table ST4	NA	1293	0.07964	++	0.372548	0.353692	0.0188563	0.0337947
cg18920397	chr1	160765805	LY9	T-lymphocyte surface antigen Ly-9	Smyth et al 2021 (PMID: 33933144)	Whole-blood	Type 1 diabetes	Methylation EPIC ( 862,927 CpGs)	ESKD (n=107) vs. controls (n=107)	2.58569	Fold change	NA	3.57216e-14	Supplementary Table ST4	NA	1246	0.5354	++	0.478232	0.445816	0.0324162	0.0461213
cg19003501	chr3	24592273		NA	Smyth et al 2021 (PMID: 33933144)	Whole-blood	Type 1 diabetes	Methylation EPIC ( 862,927 CpGs)	ESKD (n=107) vs. controls (n=107)	-4.18846	Fold change	NA	4.79772e-11	Supplementary Table ST4	NA	1284	0.4107	++	0.322697	0.315438	0.00725863	0.0133899
cg19083777	chr12	49387571		NA	Smyth et al 2021 (PMID: 33933144)	Whole-blood	Type 1 diabetes	Methylation EPIC ( 862,927 CpGs)	ESKD (n=107) vs. controls (n=107)	2.10339	Fold change	NA	3.1227e-12	Supplementary Table ST4	NA	1288	0.6511	--	0.300613	0.32373	-0.0231174	-0.0128065
cg19115041	chr3	137918515	ARMC8	Armadillo repeat-containing protein 8	Smyth et al 2021 (PMID: 33933144)	Whole-blood	Type 1 diabetes	Methylation EPIC ( 862,927 CpGs)	ESKD (n=107) vs. controls (n=107)	2.41265	Fold change	NA	1.15164e-11	Supplementary Table ST4	NA	1285	0.2456	--	0.283819	0.310043	-0.0262242	-0.0162682
cg19382647	chr6	14095877		NA	Smyth et al 2021 (PMID: 33933144)	Whole-blood	Type 1 diabetes	Methylation EPIC ( 862,927 CpGs)	ESKD (n=107) vs. controls (n=107)	-11.0366	Fold change	NA	2.96019e-12	Supplementary Table ST4	NA	1289	0.7037	++	0.354196	0.343913	0.0102837	0.0212554
cg19414383	chr1	17528238		NA	Smyth et al 2021 (PMID: 33933144)	Whole-blood	Type 1 diabetes	Methylation EPIC ( 862,927 CpGs)	ESKD (n=107) vs. controls (n=107)	3.08312	Fold change	NA	6.98473e-13	Supplementary Table ST4	NA	1275	0.5475	++	0.36013	0.342207	0.0179236	0.0365162
cg19510565	chr1	31217240	LAPTM5	Lysosomal-associated transmembrane protein 5	Smyth et al 2021 (PMID: 33933144)	Whole-blood	Type 1 diabetes	Methylation EPIC ( 862,927 CpGs)	ESKD (n=107) vs. controls (n=107)	2.07275	Fold change	NA	1.8979e-12	Supplementary Table ST4	NA	1259	0.6141	++	0.515618	0.485118	0.0305	0.0397646
cg19578790	chr22	47184500	TBC1D22A	TBC1 domain family member 22A	Smyth et al 2021 (PMID: 33933144)	Whole-blood	Type 1 diabetes	Methylation EPIC ( 862,927 CpGs)	ESKD (n=107) vs. controls (n=107)	2.07392	Fold change	NA	9.70844e-13	Supplementary Table ST4	NA	1287	0.6605	++	0.443206	0.423596	0.0196099	0.0259702
cg19620383	chr15	60860767	RORA	Nuclear receptor ROR-alpha	Smyth et al 2021 (PMID: 33933144)	Whole-blood	Type 1 diabetes	Methylation EPIC ( 862,927 CpGs)	ESKD (n=107) vs. controls (n=107)	2.23744	Fold change	NA	8.86693e-12	Supplementary Table ST4	NA	1290	0.7884	++	0.41248	0.394228	0.0182519	0.0312311
cg19627093	chr8	1900892	ARHGEF10	Rho guanine nucleotide exchange factor 10	Smyth et al 2021 (PMID: 33933144)	Whole-blood	Type 1 diabetes	Methylation EPIC ( 862,927 CpGs)	ESKD (n=107) vs. controls (n=107)	-5.5023	Fold change	NA	3.5995e-12	Supplementary Table ST4	NA	1230	0.03744	++	0.459087	0.431194	0.0278934	0.0379069
cg19799178	chr6	37136661	PIM1	Serine/threonine-protein kinase pim-1	Smyth et al 2021 (PMID: 33933144)	Whole-blood	Type 1 diabetes	Methylation EPIC ( 862,927 CpGs)	ESKD (n=107) vs. controls (n=107)	2.54189	Fold change	NA	2.44692e-11	Supplementary Table ST4	NA	1288	4.555e-07	--	0.325391	0.355697	-0.0303061	-0.0306445
cg19894966	chr6	108670013	LACE1	AFG1-like ATPase	Smyth et al 2021 (PMID: 33933144)	Whole-blood	Type 1 diabetes	Methylation EPIC ( 862,927 CpGs)	ESKD (n=107) vs. controls (n=107)	-2.0867	Fold change	NA	4.36592e-11	Supplementary Table ST4	NA	1279	0.7967	++	0.251912	0.23636	0.0155516	0.0310977
cg19903805	NA	92333771	TC2N	Tandem C2 domains nuclear protein	Smyth et al 2021 (PMID: 33933144)	Whole-blood	Type 1 diabetes	Methylation EPIC ( 862,927 CpGs)	ESKD (n=107) vs. controls (n=107)	-5.37658	Fold change	NA	4.29671e-11	Supplementary Table ST4	NA	NA	NA	NA	NA	NA	NA	NA
cg19951006	chr12	56732615	IL23A	Interleukin-23 subunit alpha	Smyth et al 2021 (PMID: 33933144)	Whole-blood	Type 1 diabetes	Methylation EPIC ( 862,927 CpGs)	ESKD (n=107) vs. controls (n=107)	8.39052	Fold change	NA	4.11817e-12	Supplementary Table ST4	NA	1249	0.3914	++	0.369196	0.358228	0.010968	0.0347592
cg20019675	chr8	48572058	SPIDR	DNA repair-scaffolding protein	Smyth et al 2021 (PMID: 33933144)	Whole-blood	Type 1 diabetes	Methylation EPIC ( 862,927 CpGs)	ESKD (n=107) vs. controls (n=107)	-4.67859	Fold change	NA	2.565e-14	Supplementary Table ST4	NA	1283	0.3682	--	0.405346	0.427844	-0.0224984	-0.0266979
cg20178893	chr1	164558298	PBX1	Pre-B-cell leukemia transcription factor 1	Smyth et al 2021 (PMID: 33933144)	Whole-blood	Type 1 diabetes	Methylation EPIC ( 862,927 CpGs)	ESKD (n=107) vs. controls (n=107)	-2.4141	Fold change	NA	2.4004e-12	Supplementary Table ST4	NA	1287	0.002335	--	0.429032	0.45704	-0.0280074	-0.0275266
cg20187011	chr21	28214928	ADAMTS1	A disintegrin and metalloproteinase with thrombospondin motifs 1	Smyth et al 2021 (PMID: 33933144)	Whole-blood	Type 1 diabetes	Methylation EPIC ( 862,927 CpGs)	ESKD (n=107) vs. controls (n=107)	-33.9771	Fold change	NA	2.20433e-13	Supplementary Table ST4	NA	1265	0.006907	--	0.359829	0.401398	-0.0415684	-0.0547501
cg20317872	chr1	111743202	DENND2D	DENN domain-containing protein 2D	Smyth et al 2021 (PMID: 33933144)	Whole-blood	Type 1 diabetes	Methylation EPIC ( 862,927 CpGs)	ESKD (n=107) vs. controls (n=107)	11.0639	Fold change	NA	6.38743e-12	Supplementary Table ST4	NA	1284	0.0281	++	0.410404	0.382181	0.0282229	0.0347802
cg20437474	chr5	170203487		NA	Smyth et al 2021 (PMID: 33933144)	Whole-blood	Type 1 diabetes	Methylation EPIC ( 862,927 CpGs)	ESKD (n=107) vs. controls (n=107)	2.12918	Fold change	NA	5.16768e-13	Supplementary Table ST4	NA	1270	0.6636	++	0.479073	0.458629	0.0204442	0.02977
cg20513976	chr20	62367893	LIME1	Lck-interacting transmembrane adapter 1	Smyth et al 2021 (PMID: 33933144)	Whole-blood	Type 1 diabetes	Methylation EPIC ( 862,927 CpGs)	ESKD (n=107) vs. controls (n=107)	7.63935	Fold change	NA	4.92094e-11	Supplementary Table ST4	NA	1283	0.4749	++	0.535112	0.509176	0.025936	0.0345787
cg20537531	chr15	39689402		NA	Smyth et al 2021 (PMID: 33933144)	Whole-blood	Type 1 diabetes	Methylation EPIC ( 862,927 CpGs)	ESKD (n=107) vs. controls (n=107)	2.29435	Fold change	NA	4.12468e-11	Supplementary Table ST4	NA	1285	0.4799	--	0.20769	0.242873	-0.0351827	-0.0254748
cg20642178	chr1	179895327		NA	Smyth et al 2021 (PMID: 33933144)	Whole-blood	Type 1 diabetes	Methylation EPIC ( 862,927 CpGs)	ESKD (n=107) vs. controls (n=107)	3.34783	Fold change	NA	7.565e-12	Supplementary Table ST4	NA	1264	0.7875	--	0.215539	0.248605	-0.0330661	-0.0263288
cg20655802	chr21	45237861		NA	Smyth et al 2021 (PMID: 33933144)	Whole-blood	Type 1 diabetes	Methylation EPIC ( 862,927 CpGs)	ESKD (n=107) vs. controls (n=107)	2.26288	Fold change	NA	7.30116e-13	Supplementary Table ST4	NA	1288	0.4349	--	0.245372	0.269844	-0.0244716	-0.0239553
cg20673867	chr9	27353428	MOB3B	MOB kinase activator 3B	Smyth et al 2021 (PMID: 33933144)	Whole-blood	Type 1 diabetes	Methylation EPIC ( 862,927 CpGs)	ESKD (n=107) vs. controls (n=107)	2.22845	Fold change	NA	4.07651e-11	Supplementary Table ST4	NA	1283	0.4437	++	0.435259	0.417287	0.0179718	0.0232087
cg20685334	chr4	169718578	PALLD	Palladin	Smyth et al 2021 (PMID: 33933144)	Whole-blood	Type 1 diabetes	Methylation EPIC ( 862,927 CpGs)	ESKD (n=107) vs. controls (n=107)	3.54888	Fold change	NA	3.6526e-11	Supplementary Table ST4	NA	1292	0.1001	--	0.298252	0.328654	-0.0304021	-0.0207953
cg20728490	chr10	98064175	DNTT	DNA nucleotidylexotransferase	Smyth et al 2021 (PMID: 33933144)	Whole-blood	Type 1 diabetes	Methylation EPIC ( 862,927 CpGs)	ESKD (n=107) vs. controls (n=107)	-2.71214	Fold change	NA	4.35961e-12	Supplementary Table ST4	NA	1284	0.2534	++	0.30153	0.277921	0.0236091	0.0372996
cg20741479	chr11	12768311	TEAD1	Transcriptional enhancer factor TEF-1	Smyth et al 2021 (PMID: 33933144)	Whole-blood	Type 1 diabetes	Methylation EPIC ( 862,927 CpGs)	ESKD (n=107) vs. controls (n=107)	-2.75918	Fold change	NA	1.57681e-11	Supplementary Table ST4	NA	1291	0.5236	++	0.299786	0.287621	0.0121651	0.0263047
cg20780105	chr5	60455790	C5orf43	Small integral membrane protein 15	Smyth et al 2021 (PMID: 33933144)	Whole-blood	Type 1 diabetes	Methylation EPIC ( 862,927 CpGs)	ESKD (n=107) vs. controls (n=107)	2.32925	Fold change	NA	2.68423e-12	Supplementary Table ST4	NA	1271	0.1195	--	0.201429	0.239287	-0.0378577	-0.0259497
cg20805133	chr2	242802192	PDCD1	Programmed cell death protein 1	Smyth et al 2021 (PMID: 33933144)	Whole-blood	Type 1 diabetes	Methylation EPIC ( 862,927 CpGs)	ESKD (n=107) vs. controls (n=107)	2.05772	Fold change	NA	1.03783e-11	Supplementary Table ST4	NA	1288	0.3511	++	0.626798	0.597651	0.029147	0.0354183
cg20818222	chr6	167493614		NA	Smyth et al 2021 (PMID: 33933144)	Whole-blood	Type 1 diabetes	Methylation EPIC ( 862,927 CpGs)	ESKD (n=107) vs. controls (n=107)	7.35967	Fold change	NA	4.5655e-16	Supplementary Table ST4	NA	1289	0.5257	++	0.407448	0.37417	0.0332783	0.0512379
cg20820622	chr15	70354647	TLE3	Transducin-like enhancer protein 3	Smyth et al 2021 (PMID: 33933144)	Whole-blood	Type 1 diabetes	Methylation EPIC ( 862,927 CpGs)	ESKD (n=107) vs. controls (n=107)	-3.71024	Fold change	NA	1.99696e-13	Supplementary Table ST4	NA	1293	0.02393	--	0.383356	0.407382	-0.024026	-0.0159977
cg20836388	chr7	129665854	ZC3HC1	Zinc finger C3HC-type protein 1	Smyth et al 2021 (PMID: 33933144)	Whole-blood	Type 1 diabetes	Methylation EPIC ( 862,927 CpGs)	ESKD (n=107) vs. controls (n=107)	3.25268	Fold change	NA	9.97821e-12	Supplementary Table ST4	NA	1293	0.4497	--	0.263129	0.298506	-0.0353774	-0.0231831
cg21176819	NA	16571052	LRRC72	Leucine-rich repeat-containing protein 72	Smyth et al 2021 (PMID: 33933144)	Whole-blood	Type 1 diabetes	Methylation EPIC ( 862,927 CpGs)	ESKD (n=107) vs. controls (n=107)	-5.07743	Fold change	NA	2.7539e-11	Supplementary Table ST4	NA	NA	NA	NA	NA	NA	NA	NA
cg21204860	chr17	75446565	SEPT9	Septin-9	Smyth et al 2021 (PMID: 33933144)	Whole-blood	Type 1 diabetes	Methylation EPIC ( 862,927 CpGs)	ESKD (n=107) vs. controls (n=107)	3.31158	Fold change	NA	3.97467e-11	Supplementary Table ST4	NA	1292	0.6146	++	0.434578	0.418336	0.0162428	0.0288108
cg21224509	chr3	185438794	IGF2BP2-AS1	Putative uncharacterized protein IGF2BP2-AS1	Smyth et al 2021 (PMID: 33933144)	Whole-blood	Type 1 diabetes	Methylation EPIC ( 862,927 CpGs)	ESKD (n=107) vs. controls (n=107)	5.26076	Fold change	NA	7.45611e-13	Supplementary Table ST4	NA	NA	0.1492	?+	NA	NA	NA	0.0405647
cg21243631	chr18	21154260	NPC1	NPC intracellular cholesterol transporter 1	Smyth et al 2021 (PMID: 33933144)	Whole-blood	Type 1 diabetes	Methylation EPIC ( 862,927 CpGs)	ESKD (n=107) vs. controls (n=107)	2.85866	Fold change	NA	1.11805e-12	Supplementary Table ST4	NA	1284	0.2996	++	0.370748	0.352973	0.0177752	0.035144
cg21264165	chr12	15699528	PTPRO	Receptor-type tyrosine-protein phosphatase O	Smyth et al 2021 (PMID: 33933144)	Whole-blood	Type 1 diabetes	Methylation EPIC ( 862,927 CpGs)	ESKD (n=107) vs. controls (n=107)	3.47318	Fold change	NA	2.82486e-12	Supplementary Table ST4	NA	1287	0.5343	++	0.392051	0.361757	0.0302938	0.0412247
cg21279706	chr3	128710636	KIAA1257	Uncharacterized protein CFAP92	Smyth et al 2021 (PMID: 33933144)	Whole-blood	Type 1 diabetes	Methylation EPIC ( 862,927 CpGs)	ESKD (n=107) vs. controls (n=107)	-8.73621	Fold change	NA	1.29257e-11	Supplementary Table ST4	NA	1294	0.2646	--	0.41248	0.442495	-0.0300147	-0.0244513
cg21352991	chr7	28123378	JAZF1	Juxtaposed with another zinc finger protein 1	Smyth et al 2021 (PMID: 33933144)	Whole-blood	Type 1 diabetes	Methylation EPIC ( 862,927 CpGs)	ESKD (n=107) vs. controls (n=107)	2.9285	Fold change	NA	6.53428e-12	Supplementary Table ST4	NA	1282	0.3698	--	0.210667	0.251353	-0.0406854	-0.0262838
cg21443659	chr2	217745721		NA	Smyth et al 2021 (PMID: 33933144)	Whole-blood	Type 1 diabetes	Methylation EPIC ( 862,927 CpGs)	ESKD (n=107) vs. controls (n=107)	3.25221	Fold change	NA	2.29033e-14	Supplementary Table ST4	NA	1095	0.002716	--	0.301815	0.332593	-0.030778	-0.0259799
cg21491625	chr2	121612148	GLI2	Zinc finger protein GLI2	Smyth et al 2021 (PMID: 33933144)	Whole-blood	Type 1 diabetes	Methylation EPIC ( 862,927 CpGs)	ESKD (n=107) vs. controls (n=107)	4.29861	Fold change	NA	3.8824e-13	Supplementary Table ST4	NA	1272	0.9083	++	0.386919	0.375438	0.0114806	0.0205374
cg21525141	chr15	70592930		NA	Smyth et al 2021 (PMID: 33933144)	Whole-blood	Type 1 diabetes	Methylation EPIC ( 862,927 CpGs)	ESKD (n=107) vs. controls (n=107)	2.10521	Fold change	NA	5.40658e-14	Supplementary Table ST4	NA	1272	0.2752	++	0.516215	0.484973	0.0312421	0.0473821
cg21536828	chr12	853169		NA	Smyth et al 2021 (PMID: 33933144)	Whole-blood	Type 1 diabetes	Methylation EPIC ( 862,927 CpGs)	ESKD (n=107) vs. controls (n=107)	2.14878	Fold change	NA	5.51675e-12	Supplementary Table ST4	NA	1282	0.07641	++	0.437234	0.412656	0.0245782	0.0231154
cg21577598	chr17	80084751	CCDC57	Coiled-coil domain-containing protein 57	Smyth et al 2021 (PMID: 33933144)	Whole-blood	Type 1 diabetes	Methylation EPIC ( 862,927 CpGs)	ESKD (n=107) vs. controls (n=107)	2.2381	Fold change	NA	2.53785e-12	Supplementary Table ST4	NA	1277	0.3947	++	0.490912	0.457325	0.0335875	0.0383184
cg21583518	chr1	1195531	UBE2J2	Ubiquitin-conjugating enzyme E2 J2	Smyth et al 2021 (PMID: 33933144)	Whole-blood	Type 1 diabetes	Methylation EPIC ( 862,927 CpGs)	ESKD (n=107) vs. controls (n=107)	4.58194	Fold change	NA	1.32677e-11	Supplementary Table ST4	NA	1293	0.6921	--	0.357411	0.375052	-0.0176411	-0.0102055
cg21713741	chr1	160012865	KCNJ10	ATP-sensitive inward rectifier potassium channel 10	Smyth et al 2021 (PMID: 33933144)	Whole-blood	Type 1 diabetes	Methylation EPIC ( 862,927 CpGs)	ESKD (n=107) vs. controls (n=107)	4.42882	Fold change	NA	4.93269e-11	Supplementary Table ST4	NA	1294	0.09903	--	0.25846	0.304101	-0.0456413	-0.0271893
cg21866431	NA	146476636		NA	Smyth et al 2021 (PMID: 33933144)	Whole-blood	Type 1 diabetes	Methylation EPIC ( 862,927 CpGs)	ESKD (n=107) vs. controls (n=107)	4.4668	Fold change	NA	4.94178e-11	Supplementary Table ST4	NA	NA	NA	NA	NA	NA	NA	NA
cg21895155	chr1	164588507	PBX1	Pre-B-cell leukemia transcription factor 1	Smyth et al 2021 (PMID: 33933144)	Whole-blood	Type 1 diabetes	Methylation EPIC ( 862,927 CpGs)	ESKD (n=107) vs. controls (n=107)	-2.35089	Fold change	NA	3.33841e-11	Supplementary Table ST4	NA	1284	0.6633	++	0.319935	0.309475	0.0104603	0.0232156
cg21941547	chr7	92362138	CDK6	Cyclin-dependent kinase 6	Smyth et al 2021 (PMID: 33933144)	Whole-blood	Type 1 diabetes	Methylation EPIC ( 862,927 CpGs)	ESKD (n=107) vs. controls (n=107)	2.30759	Fold change	NA	5.69344e-12	Supplementary Table ST4	NA	1290	0.1993	--	0.16493	0.198372	-0.033442	-0.025917
cg22027471	chr22	32651776	SLC5A4	Solute carrier family 5 member 4	Smyth et al 2021 (PMID: 33933144)	Whole-blood	Type 1 diabetes	Methylation EPIC ( 862,927 CpGs)	ESKD (n=107) vs. controls (n=107)	-2.30291	Fold change	NA	9.95846e-12	Supplementary Table ST4	NA	1286	0.6755	++	0.235442	0.219622	0.0158197	0.0294866
cg22125902	chr1	26002535	MAN1C1	Mannosyl-oligosaccharide 1,2-alpha-mannosidase IC	Smyth et al 2021 (PMID: 33933144)	Whole-blood	Type 1 diabetes	Methylation EPIC ( 862,927 CpGs)	ESKD (n=107) vs. controls (n=107)	3.17553	Fold change	NA	1.54936e-13	Supplementary Table ST4	NA	1291	0.6193	++	0.441641	0.416843	0.0247986	0.0360613
cg22202181	chr2	18728224		NA	Smyth et al 2021 (PMID: 33933144)	Whole-blood	Type 1 diabetes	Methylation EPIC ( 862,927 CpGs)	ESKD (n=107) vs. controls (n=107)	4.57972	Fold change	NA	2.09475e-11	Supplementary Table ST4	NA	1261	0.9399	++	0.378671	0.35905	0.0196215	0.0358679
cg22222858	chr9	36092680	RECK	Reversion-inducing cysteine-rich protein with Kazal motifs	Smyth et al 2021 (PMID: 33933144)	Whole-blood	Type 1 diabetes	Methylation EPIC ( 862,927 CpGs)	ESKD (n=107) vs. controls (n=107)	-2.0441	Fold change	NA	1.23727e-11	Supplementary Table ST4	NA	1259	0.715	++	0.229296	0.211826	0.0174708	0.0347091
cg22241838	chr11	60680006	TMEM109	Transmembrane protein 109	Smyth et al 2021 (PMID: 33933144)	Whole-blood	Type 1 diabetes	Methylation EPIC ( 862,927 CpGs)	ESKD (n=107) vs. controls (n=107)	7.4945	Fold change	NA	1.19209e-12	Supplementary Table ST4	NA	1276	0.7777	++	0.413154	0.388949	0.0242055	0.0336092
cg22298224	chr11	65736639	SART1	U4/U6.U5 tri-snRNP-associated protein 1	Smyth et al 2021 (PMID: 33933144)	Whole-blood	Type 1 diabetes	Methylation EPIC ( 862,927 CpGs)	ESKD (n=107) vs. controls (n=107)	2.47704	Fold change	NA	4.87539e-16	Supplementary Table ST4	NA	1267	0.0877	--	0.359758	0.389686	-0.0299285	-0.0260584
cg22317385	chr14	91544974		NA	Smyth et al 2021 (PMID: 33933144)	Whole-blood	Type 1 diabetes	Methylation EPIC ( 862,927 CpGs)	ESKD (n=107) vs. controls (n=107)	2.09885	Fold change	NA	2.45883e-12	Supplementary Table ST4	NA	1288	0.4334	++	0.475337	0.44365	0.0316869	0.0364488
cg22459924	chr19	2607850	GNG7	Guanine nucleotide-binding protein G(I)/G(S)/G(O) subunit gamma-7	Smyth et al 2021 (PMID: 33933144)	Whole-blood	Type 1 diabetes	Methylation EPIC ( 862,927 CpGs)	ESKD (n=107) vs. controls (n=107)	2.16887	Fold change	NA	1.31808e-11	Supplementary Table ST4	NA	1277	0.7641	++	0.48595	0.460341	0.0256091	0.0308455
cg22476055	chr16	11082822	CLEC16A	Protein CLEC16A	Smyth et al 2021 (PMID: 33933144)	Whole-blood	Type 1 diabetes	Methylation EPIC ( 862,927 CpGs)	ESKD (n=107) vs. controls (n=107)	2.51935	Fold change	NA	3.74027e-11	Supplementary Table ST4	NA	1289	0.079	--	0.277699	0.311268	-0.0335691	-0.0215345
cg22512636	chr3	153342124		NA	Smyth et al 2021 (PMID: 33933144)	Whole-blood	Type 1 diabetes	Methylation EPIC ( 862,927 CpGs)	ESKD (n=107) vs. controls (n=107)	12.5916	Fold change	NA	7.79005e-12	Supplementary Table ST4	NA	1289	0.8126	++	0.350336	0.333826	0.0165099	0.0302563
cg22630748	chr12	57848870	INHBE	Inhibin beta E chain	Smyth et al 2021 (PMID: 33933144)	Whole-blood	Type 1 diabetes	Methylation EPIC ( 862,927 CpGs)	ESKD (n=107) vs. controls (n=107)	6.88099	Fold change	NA	1.1532e-11	Supplementary Table ST4	NA	1284	0.6253	--	0.353305	0.372732	-0.0194274	-0.0166914
cg22637658	chr21	37368048	LOC101928269	NA	Smyth et al 2021 (PMID: 33933144)	Whole-blood	Type 1 diabetes	Methylation EPIC ( 862,927 CpGs)	ESKD (n=107) vs. controls (n=107)	3.5143	Fold change	NA	4.62067e-14	Supplementary Table ST4	NA	1289	0.4781	++	0.454251	0.423449	0.0308019	0.0444357
cg22652378	chr17	78533842	RPTOR	Regulatory-associated protein of mTOR	Smyth et al 2021 (PMID: 33933144)	Whole-blood	Type 1 diabetes	Methylation EPIC ( 862,927 CpGs)	ESKD (n=107) vs. controls (n=107)	3.25914	Fold change	NA	4.70012e-13	Supplementary Table ST4	NA	1292	0.1192	--	0.292404	0.326442	-0.0340378	-0.024236
cg22695440	chr4	151925536	LRBA	Lipopolysaccharide-responsive and beige-like anchor protein	Smyth et al 2021 (PMID: 33933144)	Whole-blood	Type 1 diabetes	Methylation EPIC ( 862,927 CpGs)	ESKD (n=107) vs. controls (n=107)	-2.78166	Fold change	NA	1.34209e-12	Supplementary Table ST4	NA	1275	0.016	--	0.436238	0.469626	-0.0333876	-0.0272493
cg22697477	chr21	36203255	RUNX1	Runt-related transcription factor 1	Smyth et al 2021 (PMID: 33933144)	Whole-blood	Type 1 diabetes	Methylation EPIC ( 862,927 CpGs)	ESKD (n=107) vs. controls (n=107)	4.70709	Fold change	NA	1.25186e-11	Supplementary Table ST4	NA	1290	0.1733	--	0.251346	0.293293	-0.0419466	-0.031399
cg22763697	chr8	53063192	ST18	Suppression of tumorigenicity 18 protei	Smyth et al 2021 (PMID: 33933144)	Whole-blood	Type 1 diabetes	Methylation EPIC ( 862,927 CpGs)	ESKD (n=107) vs. controls (n=107)	3.92356	Fold change	NA	4.28882e-12	Supplementary Table ST4	NA	1291	0.3091	++	0.412528	0.383405	0.0291225	0.047291
cg22803353	chr1	118198949		NA	Smyth et al 2021 (PMID: 33933144)	Whole-blood	Type 1 diabetes	Methylation EPIC ( 862,927 CpGs)	ESKD (n=107) vs. controls (n=107)	2.51069	Fold change	NA	1.71654e-11	Supplementary Table ST4	NA	1287	0.4005	++	0.462408	0.435779	0.0266281	0.0433863
cg22850143	chr6	37129281		NA	Smyth et al 2021 (PMID: 33933144)	Whole-blood	Type 1 diabetes	Methylation EPIC ( 862,927 CpGs)	ESKD (n=107) vs. controls (n=107)	2.17326	Fold change	NA	2.9558e-12	Supplementary Table ST4	NA	NA	0.375	?-	NA	NA	NA	-0.018239
cg22895961	NA	129550109	LINC00824	NA	Smyth et al 2021 (PMID: 33933144)	Whole-blood	Type 1 diabetes	Methylation EPIC ( 862,927 CpGs)	ESKD (n=107) vs. controls (n=107)	7.67598	Fold change	NA	1.80081e-15	Supplementary Table ST4	NA	NA	NA	NA	NA	NA	NA	NA
cg23041559	chr15	75079350	CSK	Tyrosine-protein kinase CSK	Smyth et al 2021 (PMID: 33933144)	Whole-blood	Type 1 diabetes	Methylation EPIC ( 862,927 CpGs)	ESKD (n=107) vs. controls (n=107)	2.98376	Fold change	NA	3.42955e-11	Supplementary Table ST4	NA	1289	0.9599	++	0.395743	0.37402	0.0217236	0.0262888
cg23054181	chr15	99048945	FAM169B	Protein FAM169BP	Smyth et al 2021 (PMID: 33933144)	Whole-blood	Type 1 diabetes	Methylation EPIC ( 862,927 CpGs)	ESKD (n=107) vs. controls (n=107)	2.11124	Fold change	NA	1.40304e-11	Supplementary Table ST4	NA	1293	0.877	--	0.219296	0.250596	-0.0312996	-0.0234447
cg23109066	chr13	100035209	UBAC2	Ubiquitin-associated domain-containing protein 2	Smyth et al 2021 (PMID: 33933144)	Whole-blood	Type 1 diabetes	Methylation EPIC ( 862,927 CpGs)	ESKD (n=107) vs. controls (n=107)	-2.22353	Fold change	NA	1.45156e-11	Supplementary Table ST4	NA	1292	0.7083	++	0.310113	0.294643	0.01547	0.0218439
cg23124382	chr2	161268467	RBMS1	RNA-binding motif, single-stranded-interacting protein 1	Smyth et al 2021 (PMID: 33933144)	Whole-blood	Type 1 diabetes	Methylation EPIC ( 862,927 CpGs)	ESKD (n=107) vs. controls (n=107)	7.5679	Fold change	NA	1.99858e-13	Supplementary Table ST4	NA	1289	0.5343	++	0.400173	0.37095	0.029223	0.0424505
cg23147204	chr16	50693309		NA	Smyth et al 2021 (PMID: 33933144)	Whole-blood	Type 1 diabetes	Methylation EPIC ( 862,927 CpGs)	ESKD (n=107) vs. controls (n=107)	2.94309	Fold change	NA	1.13734e-13	Supplementary Table ST4	NA	1285	0.004534	--	0.339374	0.358863	-0.0194894	-0.00964391
cg23169883	chr10	72435301	ADAMTS14	A disintegrin and metalloproteinase with thrombospondin motifs 14	Smyth et al 2021 (PMID: 33933144)	Whole-blood	Type 1 diabetes	Methylation EPIC ( 862,927 CpGs)	ESKD (n=107) vs. controls (n=107)	4.78657	Fold change	NA	1.59944e-11	Supplementary Table ST4	NA	1228	0.882	--	0.408165	0.443297	-0.0351325	-0.0403719
cg23212577	chr16	57855392		NA	Smyth et al 2021 (PMID: 33933144)	Whole-blood	Type 1 diabetes	Methylation EPIC ( 862,927 CpGs)	ESKD (n=107) vs. controls (n=107)	-10.1162	Fold change	NA	3.04321e-11	Supplementary Table ST4	NA	1280	0.1307	--	0.390309	0.40934	-0.0190304	-0.0171821
cg23246292	chr11	59826201	MS4A3	Membrane-spanning 4-domains subfamily A member 3	Smyth et al 2021 (PMID: 33933144)	Whole-blood	Type 1 diabetes	Methylation EPIC ( 862,927 CpGs)	ESKD (n=107) vs. controls (n=107)	2.3408	Fold change	NA	5.67968e-12	Supplementary Table ST4	NA	1294	0.2055	--	0.210562	0.245494	-0.0349318	-0.0297759
cg23280720	chr6	139483193	HECA	HEPACAM family member 2	Smyth et al 2021 (PMID: 33933144)	Whole-blood	Type 1 diabetes	Methylation EPIC ( 862,927 CpGs)	ESKD (n=107) vs. controls (n=107)	2.88171	Fold change	NA	1.88822e-13	Supplementary Table ST4	NA	1289	0.6448	++	0.47833	0.445624	0.0327054	0.0512245
cg23302989	chr7	25174492	C7orf31	Uncharacterized protein C7orf31	Smyth et al 2021 (PMID: 33933144)	Whole-blood	Type 1 diabetes	Methylation EPIC ( 862,927 CpGs)	ESKD (n=107) vs. controls (n=107)	2.89517	Fold change	NA	3.31367e-11	Supplementary Table ST4	NA	1287	0.353	--	0.252726	0.291573	-0.0388473	-0.0251509
cg23372523	chr12	122760960	CLIP1	CAP-Gly domain-containing linker protein 4	Smyth et al 2021 (PMID: 33933144)	Whole-blood	Type 1 diabetes	Methylation EPIC ( 862,927 CpGs)	ESKD (n=107) vs. controls (n=107)	2.09905	Fold change	NA	2.00971e-11	Supplementary Table ST4	NA	NA	0.8545	?-	NA	NA	NA	-0.0198481
cg23460082	chr9	138951983	NACC2	Nucleus accumbens-associated protein 2	Smyth et al 2021 (PMID: 33933144)	Whole-blood	Type 1 diabetes	Methylation EPIC ( 862,927 CpGs)	ESKD (n=107) vs. controls (n=107)	2.80296	Fold change	NA	2.40306e-11	Supplementary Table ST4	NA	1273	0.665	--	0.286658	0.318947	-0.0322886	-0.0259476
cg23463608	chr19	2607757	GNG7	Guanine nucleotide-binding protein G(I)/G(S)/G(O) subunit gamma-7	Smyth et al 2021 (PMID: 33933144)	Whole-blood	Type 1 diabetes	Methylation EPIC ( 862,927 CpGs)	ESKD (n=107) vs. controls (n=107)	2.52118	Fold change	NA	1.7996e-11	Supplementary Table ST4	NA	1283	0.3433	++	0.510551	0.482049	0.0285022	0.0298574
cg23471279	chr4	76608281		NA	Smyth et al 2021 (PMID: 33933144)	Whole-blood	Type 1 diabetes	Methylation EPIC ( 862,927 CpGs)	ESKD (n=107) vs. controls (n=107)	2.22696	Fold change	NA	1.73283e-12	Supplementary Table ST4	NA	1291	0.3136	++	0.480801	0.451417	0.0293833	0.0425014
cg23494744	chr16	30758329	PHKG2	Phosphorylase b kinase gamma catalytic chain, liver/testis isoform	Smyth et al 2021 (PMID: 33933144)	Whole-blood	Type 1 diabetes	Methylation EPIC ( 862,927 CpGs)	ESKD (n=107) vs. controls (n=107)	2.15774	Fold change	NA	2.51829e-12	Supplementary Table ST4	NA	1265	0.5486	--	0.16861	0.197001	-0.0283919	-0.0243984
cg23506143	chr5	55761274		NA	Smyth et al 2021 (PMID: 33933144)	Whole-blood	Type 1 diabetes	Methylation EPIC ( 862,927 CpGs)	ESKD (n=107) vs. controls (n=107)	4.12669	Fold change	NA	1.06792e-12	Supplementary Table ST4	NA	1280	0.4168	--	0.405397	0.451397	-0.0460001	-0.0459108
cg23646228	chr15	91400400		NA	Smyth et al 2021 (PMID: 33933144)	Whole-blood	Type 1 diabetes	Methylation EPIC ( 862,927 CpGs)	ESKD (n=107) vs. controls (n=107)	2.91353	Fold change	NA	1.40362e-12	Supplementary Table ST4	NA	1274	0.613	++	0.391282	0.373634	0.0176485	0.0213312
cg23812282	chr12	25340087	CASC1	Dynein axonemal intermediate chain 7	Smyth et al 2021 (PMID: 33933144)	Whole-blood	Type 1 diabetes	Methylation EPIC ( 862,927 CpGs)	ESKD (n=107) vs. controls (n=107)	2.01793	Fold change	NA	7.82858e-13	Supplementary Table ST4	NA	1293	0.5985	++	0.520197	0.490277	0.0299195	0.0419099
cg23954865	chr16	30497246	ITGAL	Integrin alpha-L	Smyth et al 2021 (PMID: 33933144)	Whole-blood	Type 1 diabetes	Methylation EPIC ( 862,927 CpGs)	ESKD (n=107) vs. controls (n=107)	20.7604	Fold change	NA	1.35858e-11	Supplementary Table ST4	NA	1252	0.6725	--	0.281306	0.323701	-0.0423949	-0.0305467
cg24069502	NA	102286198	TMEM123	Transmembrane Protein 123	Smyth et al 2021 (PMID: 33933144)	Whole-blood	Type 1 diabetes	Methylation EPIC ( 862,927 CpGs)	ESKD (n=107) vs. controls (n=107)	4.02601	Fold change	NA	5.84083e-14	Supplementary Table ST4	NA	NA	0.547	+?	0.419483	0.394324	0.0251592	NA
cg24284351	chr4	16069370	PROM1	Prominin-1	Smyth et al 2021 (PMID: 33933144)	Whole-blood	Type 1 diabetes	Methylation EPIC ( 862,927 CpGs)	ESKD (n=107) vs. controls (n=107)	-28.8202	Fold change	NA	1.2007e-11	Supplementary Table ST4	NA	1291	0.275	--	0.383298	0.408572	-0.0252738	-0.013846
cg24296397	chr3	49692537	BSN	Protein bassoon	Smyth et al 2021 (PMID: 33933144)	Whole-blood	Type 1 diabetes	Methylation EPIC ( 862,927 CpGs)	ESKD (n=107) vs. controls (n=107)	3.03787	Fold change	NA	2.20653e-14	Supplementary Table ST4	NA	1290	0.0005603	++	0.454904	0.42789	0.0270141	0.0392317
cg24366508	chr15	90623747	ZNF710	Zinc finger protein 710	Smyth et al 2021 (PMID: 33933144)	Whole-blood	Type 1 diabetes	Methylation EPIC ( 862,927 CpGs)	ESKD (n=107) vs. controls (n=107)	2.41191	Fold change	NA	2.85656e-13	Supplementary Table ST4	NA	1286	0.4348	--	0.29161	0.318378	-0.0267686	-0.0183423
cg24434367	chr8	126942911	LINC00861	NA	Smyth et al 2021 (PMID: 33933144)	Whole-blood	Type 1 diabetes	Methylation EPIC ( 862,927 CpGs)	ESKD (n=107) vs. controls (n=107)	2.07554	Fold change	NA	3.52457e-11	Supplementary Table ST4	NA	1283	0.7854	++	0.471525	0.450394	0.0211309	0.0334354
cg24495488	chr6	151308884	MTHFD1L	Monofunctional C1-tetrahydrofolate synthase, mitochondrial	Smyth et al 2021 (PMID: 33933144)	Whole-blood	Type 1 diabetes	Methylation EPIC ( 862,927 CpGs)	ESKD (n=107) vs. controls (n=107)	3.66107	Fold change	NA	6.36147e-12	Supplementary Table ST4	NA	1294	0.2286	++	0.387376	0.37629	0.0110856	0.0296019
cg24520862	chr11	75943228		NA	Smyth et al 2021 (PMID: 33933144)	Whole-blood	Type 1 diabetes	Methylation EPIC ( 862,927 CpGs)	ESKD (n=107) vs. controls (n=107)	3.73428	Fold change	NA	2.14957e-12	Supplementary Table ST4	NA	1287	0.8473	++	0.458166	0.429264	0.0289021	0.0400773
cg24527478	chr7	142497394		NA	Smyth et al 2021 (PMID: 33933144)	Whole-blood	Type 1 diabetes	Methylation EPIC ( 862,927 CpGs)	ESKD (n=107) vs. controls (n=107)	3.56944	Fold change	NA	7.11257e-12	Supplementary Table ST4	NA	1283	0.7854	++	0.390745	0.366061	0.0246838	0.040215
cg24573175	chr7	3102851		NA	Smyth et al 2021 (PMID: 33933144)	Whole-blood	Type 1 diabetes	Methylation EPIC ( 862,927 CpGs)	ESKD (n=107) vs. controls (n=107)	-2.20354	Fold change	NA	1.61911e-11	Supplementary Table ST4	NA	1251	0.8255	++	0.37226	0.35188	0.0203796	0.0298247
cg24674703	chr11	60869960	CD5	T-cell surface glycoprotein CD5	Smyth et al 2021 (PMID: 33933144)	Whole-blood	Type 1 diabetes	Methylation EPIC ( 862,927 CpGs)	ESKD (n=107) vs. controls (n=107)	-2.58956	Fold change	NA	1.30322e-12	Supplementary Table ST4	NA	1288	0.4944	++	0.30953	0.295671	0.0138587	0.0337817
cg24755915	chr20	50715609	ZFP64	Zinc finger protein 64	Smyth et al 2021 (PMID: 33933144)	Whole-blood	Type 1 diabetes	Methylation EPIC ( 862,927 CpGs)	ESKD (n=107) vs. controls (n=107)	2.17953	Fold change	NA	7.8388e-12	Supplementary Table ST4	NA	1277	0.5506	--	0.18184	0.212669	-0.0308285	-0.0228952
cg24777950	chr14	25046121	CTSG	Cathepsin G	Smyth et al 2021 (PMID: 33933144)	Whole-blood	Type 1 diabetes	Methylation EPIC ( 862,927 CpGs)	ESKD (n=107) vs. controls (n=107)	2.29643	Fold change	NA	7.87171e-12	Supplementary Table ST4	NA	1288	0.9564	--	0.248389	0.28055	-0.0321607	-0.0248007
cg24807889	chr1	1135955		NA	Smyth et al 2021 (PMID: 33933144)	Whole-blood	Type 1 diabetes	Methylation EPIC ( 862,927 CpGs)	ESKD (n=107) vs. controls (n=107)	2.93815	Fold change	NA	1.94456e-11	Supplementary Table ST4	NA	1290	0.4198	--	0.32436	0.341103	-0.0167427	-0.00881755
cg24915158	chr20	50117734	NFATC2	Nuclear factor of activated T-cells, cytoplasmic 2	Smyth et al 2021 (PMID: 33933144)	Whole-blood	Type 1 diabetes	Methylation EPIC ( 862,927 CpGs)	ESKD (n=107) vs. controls (n=107)	4.11203	Fold change	NA	2.93909e-12	Supplementary Table ST4	NA	1222	0.8219	++	0.424532	0.403617	0.0209149	0.0336636
cg24951603	NA	2983766	FLYWCH1	FLYWCH-type zinc finger-containing protein 1	Smyth et al 2021 (PMID: 33933144)	Whole-blood	Type 1 diabetes	Methylation EPIC ( 862,927 CpGs)	ESKD (n=107) vs. controls (n=107)	2.37012	Fold change	NA	1.44144e-11	Supplementary Table ST4	NA	NA	NA	NA	NA	NA	NA	NA
cg24996659	chr14	23024312		NA	Smyth et al 2021 (PMID: 33933144)	Whole-blood	Type 1 diabetes	Methylation EPIC ( 862,927 CpGs)	ESKD (n=107) vs. controls (n=107)	2.86551	Fold change	NA	1.26971e-11	Supplementary Table ST4	NA	1289	0.6036	++	0.427459	0.408337	0.0191221	0.0291118
cg25042789	chr6	32819964	TAP1	Antigen peptide transporter 1	Smyth et al 2021 (PMID: 33933144)	Whole-blood	Type 1 diabetes	Methylation EPIC ( 862,927 CpGs)	ESKD (n=107) vs. controls (n=107)	2.79164	Fold change	NA	4.67985e-11	Supplementary Table ST4	NA	1281	0.8691	++	0.448194	0.415605	0.0325891	0.0425142
cg25065997	chr14	50300322	NEMF	Ribosome quality control complex subunit NEMF	Smyth et al 2021 (PMID: 33933144)	Whole-blood	Type 1 diabetes	Methylation EPIC ( 862,927 CpGs)	ESKD (n=107) vs. controls (n=107)	342.655	Fold change	NA	1.08649e-11	Supplementary Table ST4	NA	NA	0.994	?-	NA	NA	NA	-0.0318361
cg25235344	chr19	33643302	WDR88	WD repeat-containing protein 88	Smyth et al 2021 (PMID: 33933144)	Whole-blood	Type 1 diabetes	Methylation EPIC ( 862,927 CpGs)	ESKD (n=107) vs. controls (n=107)	2.30988	Fold change	NA	1.82538e-12	Supplementary Table ST4	NA	1280	0.2827	--	0.225189	0.254732	-0.0295434	-0.0345891
cg25280810	chr19	16480643	EPS15L1	Epidermal growth factor receptor substrate 15-like 1	Smyth et al 2021 (PMID: 33933144)	Whole-blood	Type 1 diabetes	Methylation EPIC ( 862,927 CpGs)	ESKD (n=107) vs. controls (n=107)	2.00208	Fold change	NA	4.69567e-13	Supplementary Table ST4	NA	1287	0.4151	++	0.533424	0.498607	0.0348168	0.0522438
cg25290553	chr2	129146270		NA	Smyth et al 2021 (PMID: 33933144)	Whole-blood	Type 1 diabetes	Methylation EPIC ( 862,927 CpGs)	ESKD (n=107) vs. controls (n=107)	-10.0036	Fold change	NA	3.14036e-12	Supplementary Table ST4	NA	1209	0.3697	++	0.33077	0.319044	0.0117261	0.0302984
cg25325512	chr6	37142220	PIM1	Serine/threonine-protein kinase pim-1	Smyth et al 2021 (PMID: 33933144)	Whole-blood	Type 1 diabetes	Methylation EPIC ( 862,927 CpGs)	ESKD (n=107) vs. controls (n=107)	2.61144	Fold change	NA	2.78942e-12	Supplementary Table ST4	NA	1246	0.004731	--	0.293981	0.322221	-0.0282404	-0.031101
cg25343560	chr19	13155130	NFIX	Nuclear factor 1 X-type	Smyth et al 2021 (PMID: 33933144)	Whole-blood	Type 1 diabetes	Methylation EPIC ( 862,927 CpGs)	ESKD (n=107) vs. controls (n=107)	-2.14529	Fold change	NA	3.06173e-12	Supplementary Table ST4	NA	1285	0.6292	++	0.251988	0.236842	0.0151459	0.0259494
cg25487819	chr2	240077990	HDAC4	Histone deacetylase 4	Smyth et al 2021 (PMID: 33933144)	Whole-blood	Type 1 diabetes	Methylation EPIC ( 862,927 CpGs)	ESKD (n=107) vs. controls (n=107)	2.53776	Fold change	NA	1.41501e-11	Supplementary Table ST4	NA	1276	0.8188	--	0.241225	0.275968	-0.0347425	-0.0225167
cg25499678	chr12	43092238		NA	Smyth et al 2021 (PMID: 33933144)	Whole-blood	Type 1 diabetes	Methylation EPIC ( 862,927 CpGs)	ESKD (n=107) vs. controls (n=107)	3.00703	Fold change	NA	5.04021e-13	Supplementary Table ST4	NA	1284	0.4653	--	0.27077	0.301496	-0.0307257	-0.0277331
cg25616056	chr1	25252163	RUNX3	Runt-related transcription factor 3	Smyth et al 2021 (PMID: 33933144)	Whole-blood	Type 1 diabetes	Methylation EPIC ( 862,927 CpGs)	ESKD (n=107) vs. controls (n=107)	2.26594	Fold change	NA	3.6889e-13	Supplementary Table ST4	NA	1274	0.4227	++	0.465179	0.443764	0.0214152	0.0358527
cg25694790	chr20	17582752	DSTN	Destrin	Smyth et al 2021 (PMID: 33933144)	Whole-blood	Type 1 diabetes	Methylation EPIC ( 862,927 CpGs)	ESKD (n=107) vs. controls (n=107)	-7.5929	Fold change	NA	4.13405e-13	Supplementary Table ST4	NA	1292	0.496	++	0.30381	0.288831	0.014979	0.0322235
cg25725541	chr18	12516264	SPIRE1	Protein spire homolog 1	Smyth et al 2021 (PMID: 33933144)	Whole-blood	Type 1 diabetes	Methylation EPIC ( 862,927 CpGs)	ESKD (n=107) vs. controls (n=107)	6.35756	Fold change	NA	3.31943e-12	Supplementary Table ST4	NA	1284	0.01684	--	0.323464	0.357251	-0.0337869	-0.0213118
cg25773695	chr1	116191657	VANGL1	Vang-like protein 1	Smyth et al 2021 (PMID: 33933144)	Whole-blood	Type 1 diabetes	Methylation EPIC ( 862,927 CpGs)	ESKD (n=107) vs. controls (n=107)	7.97845	Fold change	NA	1.68629e-12	Supplementary Table ST4	NA	1288	0.6342	++	0.3835	0.369558	0.0139421	0.0320419
cg25806603	chr17	30851285	MYO1D	Unconventional myosin-Id	Smyth et al 2021 (PMID: 33933144)	Whole-blood	Type 1 diabetes	Methylation EPIC ( 862,927 CpGs)	ESKD (n=107) vs. controls (n=107)	2.52409	Fold change	NA	1.69179e-13	Supplementary Table ST4	NA	1291	0.7031	++	0.432893	0.408943	0.0239495	0.0358875
cg25892588	chr22	48487170		NA	Smyth et al 2021 (PMID: 33933144)	Whole-blood	Type 1 diabetes	Methylation EPIC ( 862,927 CpGs)	ESKD (n=107) vs. controls (n=107)	-2.22377	Fold change	NA	2.39009e-13	Supplementary Table ST4	NA	1279	0.3015	++	0.241495	0.229579	0.0119162	0.0317498
cg25897519	chr8	41427415		NA	Smyth et al 2021 (PMID: 33933144)	Whole-blood	Type 1 diabetes	Methylation EPIC ( 862,927 CpGs)	ESKD (n=107) vs. controls (n=107)	3.90077	Fold change	NA	7.91746e-13	Supplementary Table ST4	NA	1286	0.07798	--	0.32853	0.363152	-0.0346223	-0.026692
cg25897930	chr3	45957319	LZTFL1	Leucine zipper transcription factor-like protein 1	Smyth et al 2021 (PMID: 33933144)	Whole-blood	Type 1 diabetes	Methylation EPIC ( 862,927 CpGs)	ESKD (n=107) vs. controls (n=107)	5.36692	Fold change	NA	4.12241e-12	Supplementary Table ST4	NA	1285	0.5183	++	0.442749	0.417054	0.025695	0.0364173
cg25950113	chr16	31450560	ZNF843	Zinc finger protein 843	Smyth et al 2021 (PMID: 33933144)	Whole-blood	Type 1 diabetes	Methylation EPIC ( 862,927 CpGs)	ESKD (n=107) vs. controls (n=107)	-3.16164	Fold change	NA	4.51576e-13	Supplementary Table ST4	NA	1285	0.3935	++	0.31341	0.298269	0.0151407	0.0211706
cg25956901	chr19	17829678	MAP1S	Microtubule-associated protein 1S	Smyth et al 2021 (PMID: 33933144)	Whole-blood	Type 1 diabetes	Methylation EPIC ( 862,927 CpGs)	ESKD (n=107) vs. controls (n=107)	2.05992	Fold change	NA	9.08298e-12	Supplementary Table ST4	NA	1286	0.38	--	0.300922	0.32412	-0.0231974	-0.018919
cg26084614	chr3	107043047	LINC00883	NA	Smyth et al 2021 (PMID: 33933144)	Whole-blood	Type 1 diabetes	Methylation EPIC ( 862,927 CpGs)	ESKD (n=107) vs. controls (n=107)	2.24893	Fold change	NA	9.36122e-12	Supplementary Table ST4	NA	1286	0.6142	++	0.458179	0.440048	0.0181314	0.0311361
cg26092106	chr2	240162404	HDAC4	Histone deacetylase 4	Smyth et al 2021 (PMID: 33933144)	Whole-blood	Type 1 diabetes	Methylation EPIC ( 862,927 CpGs)	ESKD (n=107) vs. controls (n=107)	2.75679	Fold change	NA	2.92621e-11	Supplementary Table ST4	NA	1285	0.09222	--	0.286179	0.316338	-0.0301598	-0.0181431
cg26098679	chr1	23681008		NA	Smyth et al 2021 (PMID: 33933144)	Whole-blood	Type 1 diabetes	Methylation EPIC ( 862,927 CpGs)	ESKD (n=107) vs. controls (n=107)	-2.87167	Fold change	NA	1.85168e-15	Supplementary Table ST4	NA	1286	2.058e-05	++	0.319401	0.289174	0.0302276	0.0531663
cg26169783	chr13	34371837		NA	Smyth et al 2021 (PMID: 33933144)	Whole-blood	Type 1 diabetes	Methylation EPIC ( 862,927 CpGs)	ESKD (n=107) vs. controls (n=107)	10.461	Fold change	NA	1.25475e-11	Supplementary Table ST4	NA	1293	0.6691	++	0.392074	0.373223	0.0188518	0.0313251
cg26218460	chr1	118207082		NA	Smyth et al 2021 (PMID: 33933144)	Whole-blood	Type 1 diabetes	Methylation EPIC ( 862,927 CpGs)	ESKD (n=107) vs. controls (n=107)	6.28609	Fold change	NA	2.86649e-13	Supplementary Table ST4	NA	1270	0.911	++	0.405322	0.379951	0.0253715	0.041863
cg26262644	chr15	74214246	LOXL1-AS1	NA	Smyth et al 2021 (PMID: 33933144)	Whole-blood	Type 1 diabetes	Methylation EPIC ( 862,927 CpGs)	ESKD (n=107) vs. controls (n=107)	4.61245	Fold change	NA	4.81031e-11	Supplementary Table ST4	NA	1281	0.0838	--	0.341982	0.360178	-0.0181969	-0.0115652
cg26300092	chr2	11421556	ROCK2	Rho-associated protein kinase 2	Smyth et al 2021 (PMID: 33933144)	Whole-blood	Type 1 diabetes	Methylation EPIC ( 862,927 CpGs)	ESKD (n=107) vs. controls (n=107)	3.87524	Fold change	NA	2.44734e-11	Supplementary Table ST4	NA	1282	0.461	--	0.226147	0.265928	-0.0397818	-0.0302584
cg26357116	chr5	76675528	PDE8B	High affinity cAMP-specific and IBMX-insensitive 3',5'-cyclic phosphodiesterase 8B	Smyth et al 2021 (PMID: 33933144)	Whole-blood	Type 1 diabetes	Methylation EPIC ( 862,927 CpGs)	ESKD (n=107) vs. controls (n=107)	11.123	Fold change	NA	4.45417e-14	Supplementary Table ST4	NA	1287	0.4945	++	0.392108	0.369642	0.0224661	0.0414791
cg26426910	chr6	37207838	TMEM217	Transmembrane protein 217	Smyth et al 2021 (PMID: 33933144)	Whole-blood	Type 1 diabetes	Methylation EPIC ( 862,927 CpGs)	ESKD (n=107) vs. controls (n=107)	4.97884	Fold change	NA	1.58534e-14	Supplementary Table ST4	NA	1288	0.462	++	0.383657	0.371068	0.0125887	0.028183
cg26429850	chr16	4464427	CORO7-PAM16	Coronin	Smyth et al 2021 (PMID: 33933144)	Whole-blood	Type 1 diabetes	Methylation EPIC ( 862,927 CpGs)	ESKD (n=107) vs. controls (n=107)	3.98598	Fold change	NA	3.1068e-11	Supplementary Table ST4	NA	1284	0.1446	++	0.42708	0.408329	0.0187515	0.0336765
cg26465402	chr5	7803274	ADCY2	Adenylate cyclase type 2	Smyth et al 2021 (PMID: 33933144)	Whole-blood	Type 1 diabetes	Methylation EPIC ( 862,927 CpGs)	ESKD (n=107) vs. controls (n=107)	2.67833	Fold change	NA	1.71027e-13	Supplementary Table ST4	NA	1293	0.4146	--	0.222346	0.256814	-0.0344682	-0.0318216
cg26493346	chr16	1812273	MAPK8IP3	Mitogen-Activated Protein Kinase 8 Interacting Protein 3	Smyth et al 2021 (PMID: 33933144)	Whole-blood	Type 1 diabetes	Methylation EPIC ( 862,927 CpGs)	ESKD (n=107) vs. controls (n=107)	-3.08295	Fold change	NA	2.68565e-14	Supplementary Table ST4	NA	1279	0.01384	--	0.398502	0.413351	-0.014849	-0.0128342
cg26709988	chr16	84860918	CRISPLD2	Cysteine-rich secretory protein LCCL domain-containing 2	Smyth et al 2021 (PMID: 33933144)	Whole-blood	Type 1 diabetes	Methylation EPIC ( 862,927 CpGs)	ESKD (n=107) vs. controls (n=107)	5.32498	Fold change	NA	8.15708e-12	Supplementary Table ST4	NA	1283	0.7908	--	0.400494	0.43936	-0.0388662	-0.0451264
cg26745882	chr18	13372298	LDLRAD4	Low-density lipoprotein receptor class A domain-containing protein 4	Smyth et al 2021 (PMID: 33933144)	Whole-blood	Type 1 diabetes	Methylation EPIC ( 862,927 CpGs)	ESKD (n=107) vs. controls (n=107)	-51.913	Fold change	NA	1.89065e-15	Supplementary Table ST4	NA	1276	0.27	++	0.334526	0.317452	0.0170737	0.0348231
cg26796673	chr21	15734396		NA	Smyth et al 2021 (PMID: 33933144)	Whole-blood	Type 1 diabetes	Methylation EPIC ( 862,927 CpGs)	ESKD (n=107) vs. controls (n=107)	2.27637	Fold change	NA	8.09255e-12	Supplementary Table ST4	NA	1289	0.3644	--	0.179691	0.212408	-0.0327174	-0.0267034
cg26893022	chr4	38511077	LINC01258	NA	Smyth et al 2021 (PMID: 33933144)	Whole-blood	Type 1 diabetes	Methylation EPIC ( 862,927 CpGs)	ESKD (n=107) vs. controls (n=107)	3.45234	Fold change	NA	4.24818e-12	Supplementary Table ST4	NA	1264	0.5523	++	0.401756	0.383573	0.0181831	0.0409557
cg26919551	chr10	75681949	C10orf55	Uncharacterized protein C10orf55	Smyth et al 2021 (PMID: 33933144)	Whole-blood	Type 1 diabetes	Methylation EPIC ( 862,927 CpGs)	ESKD (n=107) vs. controls (n=107)	2.84609	Fold change	NA	8.06349e-13	Supplementary Table ST4	NA	1282	0.8697	++	0.443134	0.420861	0.0222731	0.0365237
cg27012129	chr2	9852450		NA	Smyth et al 2021 (PMID: 33933144)	Whole-blood	Type 1 diabetes	Methylation EPIC ( 862,927 CpGs)	ESKD (n=107) vs. controls (n=107)	6.2916	Fold change	NA	8.54858e-12	Supplementary Table ST4	NA	1282	0.5249	++	0.396637	0.37502	0.0216168	0.0297711
cg27102892	chr14	75791837		NA	Smyth et al 2021 (PMID: 33933144)	Whole-blood	Type 1 diabetes	Methylation EPIC ( 862,927 CpGs)	ESKD (n=107) vs. controls (n=107)	2.38714	Fold change	NA	4.98174e-12	Supplementary Table ST4	NA	1286	0.1527	++	0.418976	0.398597	0.0203787	0.0285463
cg27106078	chr21	36359863	RUNX1	Runt-related transcription factor 1	Smyth et al 2021 (PMID: 33933144)	Whole-blood	Type 1 diabetes	Methylation EPIC ( 862,927 CpGs)	ESKD (n=107) vs. controls (n=107)	2.37745	Fold change	NA	2.10867e-13	Supplementary Table ST4	NA	1290	0.5527	++	0.517532	0.478283	0.0392495	0.0510337
cg27192313	chr4	25762374	SEL1L3	Protein sel-1 homolog 3	Smyth et al 2021 (PMID: 33933144)	Whole-blood	Type 1 diabetes	Methylation EPIC ( 862,927 CpGs)	ESKD (n=107) vs. controls (n=107)	2.0482	Fold change	NA	2.8592e-11	Supplementary Table ST4	NA	1293	0.5172	--	0.239312	0.273395	-0.0340831	-0.0262178
cg27246361	chr22	23161339		NA	Smyth et al 2021 (PMID: 33933144)	Whole-blood	Type 1 diabetes	Methylation EPIC ( 862,927 CpGs)	ESKD (n=107) vs. controls (n=107)	-2.61193	Fold change	NA	2.46224e-12	Supplementary Table ST4	NA	1282	0.6729	++	0.30377	0.292298	0.0114717	0.0272008
cg27253301	chr2	68949089		NA	Smyth et al 2021 (PMID: 33933144)	Whole-blood	Type 1 diabetes	Methylation EPIC ( 862,927 CpGs)	ESKD (n=107) vs. controls (n=107)	2.79881	Fold change	NA	2.95775e-12	Supplementary Table ST4	NA	1287	0.5292	++	0.458525	0.434159	0.0243657	0.0398392
cg27325787	chr16	23960325	PRKCB	Protein kinase C beta type	Smyth et al 2021 (PMID: 33933144)	Whole-blood	Type 1 diabetes	Methylation EPIC ( 862,927 CpGs)	ESKD (n=107) vs. controls (n=107)	3.73149	Fold change	NA	4.45533e-12	Supplementary Table ST4	NA	1279	0.6238	++	0.404235	0.379675	0.0245608	0.0488457
cg27434890	chr6	135517041	MYB	Transcriptional activator Myb	Smyth et al 2021 (PMID: 33933144)	Whole-blood	Type 1 diabetes	Methylation EPIC ( 862,927 CpGs)	ESKD (n=107) vs. controls (n=107)	7.91871	Fold change	NA	2.75289e-11	Supplementary Table ST4	NA	1275	0.7034	--	0.24967	0.287469	-0.0377991	-0.0323101
cg27478058	chr17	63016643	GNA13	Guanine nucleotide-binding protein subunit alpha-13	Smyth et al 2021 (PMID: 33933144)	Whole-blood	Type 1 diabetes	Methylation EPIC ( 862,927 CpGs)	ESKD (n=107) vs. controls (n=107)	5.82497	Fold change	NA	5.02611e-11	Supplementary Table ST4	NA	NA	0.5305	?-	NA	NA	NA	-0.0311954
cg27546431	chr17	1372751	MYO1C	Unconventional myosin-Ic	Smyth et al 2021 (PMID: 33933144)	Whole-blood	Type 1 diabetes	Methylation EPIC ( 862,927 CpGs)	ESKD (n=107) vs. controls (n=107)	-2.42629	Fold change	NA	1.73847e-11	Supplementary Table ST4	NA	1187	0.02513	--	0.593141	0.608146	-0.0150048	-0.0486544
cg27558663	chr7	50306048		NA	Smyth et al 2021 (PMID: 33933144)	Whole-blood	Type 1 diabetes	Methylation EPIC ( 862,927 CpGs)	ESKD (n=107) vs. controls (n=107)	2.10273	Fold change	NA	2.44412e-11	Supplementary Table ST4	NA	1288	0.5568	++	0.459243	0.4416	0.0176431	0.0336487
cg27623075	chr11	110318240	FDX1	Adrenodoxin, mitochondrial	Smyth et al 2021 (PMID: 33933144)	Whole-blood	Type 1 diabetes	Methylation EPIC ( 862,927 CpGs)	ESKD (n=107) vs. controls (n=107)	3.61322	Fold change	NA	3.16426e-12	Supplementary Table ST4	NA	1290	0.5059	--	0.342975	0.370136	-0.0271607	-0.0115104
cg27642002	chr11	122958609	CLMP	CXADR-like membrane protein	Smyth et al 2021 (PMID: 33933144)	Whole-blood	Type 1 diabetes	Methylation EPIC ( 862,927 CpGs)	ESKD (n=107) vs. controls (n=107)	2.78168	Fold change	NA	2.97248e-11	Supplementary Table ST4	NA	NA	0.2726	?+	NA	NA	NA	0.0606541

## Sheet: Supplementary Data 5
Supplementary Data 5: Differentially methylated tilings (p≤x10-5) from the thre METAL analysis models
Tiling	Location	Gene(s)	Adjustment Model	Number of individuals	Zscore	Corrected P-value	Direction	HetISq	HetPVal	Number of sites
20290	1:101445001-101450000	SLC30A7	Minimal + Current Smoking Status Model	1151	-4.183	2.877e-05	--	0	0.823	1
33857	1:169280001-169285000	NME7	Minimal Model	1290.5	-6.193	5.916e-10	--	0	0.3939	2
33857	1:169280001-169285000	NME7	Minimal + Current Smoking Status Model	1166	-5.757	8.537e-09	--	0	0.3835	2
33857	1:169280001-169285000	NME7	Maximal Model	950.5	-4.836	1.328e-06	--	57.6	0.1246	2
36225	1:181120001-181125000	intergenic	Minimal Model	1277	-4.137	3.516e-05	--	0	0.4286	1
42020	1:210095001-210100000	intergenic	Minimal Model	1291	-4.597	4.288e-06	--	0	0.3766	1
46426	1:232125001-232130000	DISC1	Minimal Model	1286	-4.017	5.901e-05	--	62.7	0.1014	1
62374	2:62610001-62615000	intergenic	Minimal Model	1275	-4.067	4.764e-05	--	0	0.836	1
69863	2:100055001-100060000	REV1	Minimal Model	1268.5	-4.303	1.688e-05	--	84.4	0.01125	2
83296	2:167220001-167225000	SCN9A	Minimal Model	1243	-5.142	2.715e-07	--	0	0.8812	1
83296	2:167220001-167225000	SCN9A	Minimal + Current Smoking Status Model	1126	-4.705	2.534e-06	--	0	0.9165	1
87906	2:190270001-190275000	intergenic	Minimal Model	1276	-5.18	2.225e-07	--	0	0.6127	1
87906	2:190270001-190275000	intergenic	Minimal + Current Smoking Status Model	1153	-4.993	5.931e-07	--	0	0.6319	1
87906	2:190270001-190275000	intergenic	Maximal Model	944	-4.225	2.394e-05	--	1.7	0.3132	1
88260	2:192040001-192045000	intergenic	Minimal Model	1292	-4.753	2.007e-06	--	22.1	0.2572	1
88260	2:192040001-192045000	intergenic	Minimal + Current Smoking Status Model	1168	-4.529	5.919e-06	--	33	0.2217	1
90307	2:202275001-202280000	TRAK2	Minimal Model	1288	-4.747	2.065e-06	--	19.9	0.264	1
90307	2:202275001-202280000	TRAK2	Minimal + Current Smoking Status Model	1163	-4.023	5.744e-05	--	0	0.4399	1
105839	3:36735001-36740000	intergenic	Minimal Model	1290	-4.113	3.907e-05	--	7.6	0.2981	1
119636	3:105720001-105725000	intergenic	Minimal + Current Smoking Status Model	1161	-3.892	9.926e-05	--	0	0.5246	1
126869	3:141885001-141890000	GK5	Minimal Model	1292	-5.01	5.452e-07	--	0	0.4011	1
126869	3:141885001-141890000	GK5	Minimal + Current Smoking Status Model	1167	-4.421	9.834e-06	--	47.4	0.1678	1
128910	3:152090001-152095000	MBNL1	Minimal Model	1288	-4.185	2.854e-05	--	36.7	0.2088	2
131487	3:164975001-164980000	intergenic	Minimal Model	1278	-4.011	6.057e-05	--	0	0.5082	1
145661	4:37820001-37825000	intergenic	Minimal Model	1291	-4.001	6.316e-05	--	83.4	0.01401	1
191300	5:74860001-74865000	POLK	Minimal Model	1279	-4.17	3.041e-05	--	0	0.7342	2
201551	5:126115001-126120000	LMNB1	Minimal Model	1289	-4.066	4.784e-05	--	0	0.3252	1
203257	5:134645001-134650000	C5orf66	Minimal Model	1258	-6.061	1.354e-09	--	66.1	0.08571	1
203257	5:134645001-134650000	C5orf66	Minimal + Current Smoking Status Model	1137	-4.903	9.427e-07	--	0	0.4747	1
211748	5:177100001-177105000	intergenic	Minimal Model	1289	-3.921	8.832e-05	--	0	0.6556	1
219642	6:35650001-35655000	FKBP5	Minimal Model	1253.5	-5.016	5.289e-07	--	77	0.037	2
219642	6:35650001-35655000	FKBP5	Minimal + Current Smoking Status Model	1132	-4.003	6.257e-05	--	43.5	0.1836	2
244532	6:160100001-160105000	SOD1	Minimal Model	1285	-4.064	4.826e-05	--	0	0.5608	1
265586	7:94250001-94255000	SGCE	Minimal Model	1291	4.046	5.21e-05	++	0	0.8537	1
300223	8:108295001-108300000	ANGPT1	Minimal Model	1280	-4.213	2.515e-05	--	0	0.5936	1
304174	8:128050001-128055000	intergenic	Minimal Model	1281	-4.38	1.186e-05	--	50.9	0.1535	1
322149	9:71560001-71565000	PIP5K1B	Minimal Model	1288	-3.968	7.237e-05	--	0	0.9871	1
330855	9:115090001-115095000	PTBP3	Minimal Model	1278.5	-7.652	1.98e-14	--	0	0.659	2
330855	9:115090001-115095000	PTBP3	Minimal + Current Smoking Status Model	1154.5	-6.926	4.315e-12	--	4.6	0.3059	2
330855	9:115090001-115095000	PTBP3	Maximal Model	939.5	-5.846	5.037e-09	--	75.3	0.04401	2
340358	10:21390001-21395000	NEBL	Minimal Model	1289	-4.171	3.031e-05	--	0	0.6	1
365866	11:13395001-13400000	ARNTL	Minimal Model	1289	3.955	7.648e-05	++	0	0.9514	1
409008	12:94095001-94100000	CRADD	Minimal Model	1294	-3.893	9.904e-05	--	94	4.525e-05	1
411003	12:104070001-104075000	STAB2	Minimal Model	1270	-5.473	4.423e-08	--	0	0.6221	1
411003	12:104070001-104075000	STAB2	Minimal + Current Smoking Status Model	1146	-4.735	2.188e-06	--	0	0.7071	1
411003	12:104070001-104075000	STAB2	Maximal Model	937	-3.969	7.222e-05	--	39	0.2004	1
421276	13:21580001-21585000	LATS2	Minimal Model	1261.5	-3.892	9.957e-05	--	0	0.7427	2
422225	13:26325001-26330000	ATP8A2	Minimal Model	1283	-4.06	4.898e-05	--	0	0.8485	1
473395	15:59655001-59660000	MYO1E	Minimal Model	1279	-3.966	7.319e-05	--	0	0.7772	1
496980	16:75045001-75050000	ZNRF1	Minimal Model	1276.33	-4.162	3.157e-05	--	0	0.5281	3
496980	16:75045001-75050000	ZNRF1	Minimal + Current Smoking Status Model	1152	-3.93	8.503e-05	--	0	0.6453	3
510726	17:53420001-53425000	intergenic	Minimal Model	1294	-4.758	1.955e-06	--	0	0.5498	1
510726	17:53420001-53425000	intergenic	Minimal + Current Smoking Status Model	1169	-4.175	2.983e-05	--	0	0.8341	1
534343	19:12225001-12230000	intergenic (close to ZNF20)	Minimal Model	1272.25	6.201	5.603e-10	++	0	0.9929	4
534343	19:12225001-12230000	intergenic (close to ZNF20)	Minimal + Current Smoking Status Model	1148.25	5.49	4.014e-08	++	0	0.5404	4
534343	19:12225001-12230000	intergenic (close to ZNF20)	Maximal Model	935.75	4.704	2.553e-06	++	53.2	0.1439	4
542519	19:53105001-53110000	intergenic	Minimal Model	1287	4.006	6.181e-05	++	0	0.7824	1
553372	20:48240001-48245000	intergenic	Minimal Model	1294	5.3	1.158e-07	++	5.3	0.304	1
553372	20:48240001-48245000	intergenic	Minimal + Current Smoking Status Model	1169	4.792	1.649e-06	++	54.8	0.137	1
553372	20:48240001-48245000	intergenic	Maximal Model	953	4.458	8.273e-06	++	47.2	0.1689	1
560844	21:22570001-22575000	NCAM2	Minimal Model	1287	-4.311	1.623e-05	--	56.3	0.1304	1
570874	22:24590001-24595000	intergenic	Minimal Model	1274	4.103	4.076e-05	++	0	0.813	1

## Sheet: Supplementary Data 6
Supplementary Data 6: Gene information for genes containing DKD-associated CpGs
Associated CpG Site	CpG Position (Build 37)	Officical gene symbol	Official Full Gene Name	Gene type	Protein product	Description	Ref
cg19693031	chr1:145441552	TXNIP	Thioredoxin interacting protein	Protein coding	Thioredoxin-interacting protein	The protein coding gene, TXNIP, is a member of the alpha arrestin protein family which can protect cells from oxidative stress. It is thought to be an important regulator for redox-related signal transduction in several cell types, which could allow this to serve as a regulatory pathway in glucose metabolism and is increased by high glucose. The differentially methylated site recorded within this…	PMID: 26643952 PMID: 32824669 PMID: 30746698 PMID: 26433941 PMID: 26643952
cg05284887	chr1:147233306	GJA5	Gap junction protein alpha 5	protein coding	Gap junction alpha-5 protein	One gap junction consists of a cluster of closely packed pairs of transmembrane channels, the connexons, through which materials of low MW diffuse from one cell to a neighboring cell.	Uniprot
cg21961721	chr1:153751330	SLC27A3	Solute carrier family 27 member 3	Protein coding	Solute carrier family 27 member 3	Has acyl-CoA ligase activity for long-chain and very-long-chain fatty acids (PubMed:23936004). Does not exhibit fatty acid transport activity (By similarity).	Uniprot
cg08150816	chr1:169281716	NME7	NME/NM23 family member 7	Protein coding	Nucleoside diphosphate kinase 7	Major role in the synthesis of nucleoside triphosphates other than ATP. The ATP gamma phosphate is transferred to the NDP beta phosphate via a ping-pong mechanism, using a phosphorylated active-site intermediate.	Uniprot
cg23527387	chr2:100056660	REV1	REV1 DNA directed polymerase	Protein coding	DNA repair protein REV1	Deoxycytidyl transferase involved in DNA repair. Transfers a dCMP residue from dCTP to the 3'-end of a DNA primer in a template-dependent reaction. May assist in the first step in the bypass of abasic lesions by the insertion of a nucleotide opposite the lesion. Required for normal induction of mutations by physical and chemical agents.
cg05710777	chr2:65089821	LINC01800	Long intergenic non-protein coding RNA 1800	ncDNA	NA	Altered gene expression has been previously associated with lung adenocarcinoma, genetic variants in this ncDNA has been associated with the peritoneal solute transfer rate during peritoneal dialysis	PMID: 34249715 PMID: 34197840
cg12864625	chr3:152092337	MBNL1	Muscleblind like splicing regulator 1	Protein coding	Muscleblind-like protein 1	Mediates pre-mRNA alternative splicing regulation. Acts either as activator or repressor of splicing on specific pre-mRNA targets. Inhibits cardiac troponin-T (TNNT2) pre-mRNA exon inclusion but induces insulin receptor (IR) pre-mRNA exon inclusion in muscle. Antagonizes the alternative splicing activity pattern of CELF proteins. Regulates the TNNT2 exon 5 skipping through competition with U2AF2.…	Uniprot
cg18376497	chr4:143488622	INPP4B	Inositol polyphosphate-4-phosphatase type II B	Protein coding	Inositol polyphosphate 4-phosphatase type II	Catalyzes the hydrolysis of the 4-position phosphate of phosphatidylinositol 3,4-bisphosphate, inositol 1,3,4-trisphosphate and inositol 3,4-trisphosphate (PubMed:24070612, PubMed:24591580). Plays a role in the late stages of macropinocytosis by dephosphorylating phosphatidylinositol 3,4-bisphosphate in membrane ruffles (PubMed:24591580).The lipid phosphatase activity is critical for tumor suppre…	Uniprot
cg05165263	chr4:185317227	IRF2	Interferon regulatory factor 2	protein coding	Interferon regulatory factor 2-binding protein 1	Interferon regulatory factor 2 (IRF2) is a protein-coding gene which is a member of the interferon regulatory transcription factor family and functions as a transcriptional activator of histone H4. It is understood to regulate the expression of APOL1, a kidney disease risk gene and two SNPs within this gene, rs62341639 and rs62341657 have been linked to the development of acute kidney injury (p<x…	PMID: 25100047 PMID: 27576016
cg12378834	chr5:134646487	PITX1-AS1 (previiously C5orf66)	PITX1 antisense RNA 1	ncDNA	NA	An antisense long noncoding DNA with altered expression in several tumours	PMID: 32308414
cg02917536	chr6:149642754	TAB2	TGF-beta activated kinase 1 (MAP3K7) binding protein 2	Protein coding	TGF-beta-activated kinase 1 and MAP3K7-binding protein 2	TAB2 has been considered to be a candidate gene for T1D due to its involvement in the activation and regulation of nuclear factor-kappaB regulation. Owerbach et al performed a familial association study upon 478 families and have shown that a potential susceptibility gene resides within a 212 kb region of DNA, which contains the TAB2 gene. Owerbach et al., additionally reported six SNPS (p<0.05) …	PMID: 10882101 PMID: 15220215 PMID: 15729364
cg03546163	chr6:35654363	FKBP5	FKBP prolyl isomerase 5	Protein coding	Peptidyl-prolyl cis-trans isomerase FKBP5	Immunophilin protein with PPIase and co-chaperone activities (PubMed:11350175). Component of unligated steroid receptors heterocomplexes through interaction with heat-shock protein 90 (HSP90). Plays a role in the intracellular trafficking of heterooligomeric forms of steroid hormone receptors maintaining the complex into the cytoplasm when unliganded (PubMed:12538866). Acts as a regulator of Akt/…	Uniprot
cg00008629, cg15167811	chr9:115093661, chr9:115094058	PTBP3	Polypyrimidine tract binding protein 3	Protein coding	Polypyrimidine tract-binding protein 3	RNA-binding protein that mediates pre-mRNA alternative splicing regulation. Plays a role in the regulation of cell proliferation, differentiation and migration. Positive regulator of EPO-dependent erythropoiesis. Participates in cell differentiation regulation by repressing tissue-specific exons. Promotes FAS exon 6 skipping. Binds RNA, preferentially to both poly(G) and poly(U)	Uniprot
cg13125822	chr10:121061302	GRK5	G protein-coupled receptor kinase 5	Protein coding	G protein-coupled receptor kinase 5	GRK5 encodes a G protein-coupled receptor kinase 5, which is a key network controller of multiple receptor and display protein-protein interactomic qualities (PubMed:30618771). Differential expression of GRK5 has been shown in renal cell carcinoma, using quantitative real-time polymerase chain reaction (qRT-PCR) and microarray immunohistochemistry (PubMed: 30784280). Furthermore, upregulation of …	PMID: 30618771 PMID: 30784280 PMID: 23111327
cg03026982, cg10473623	chr11:19953699,chr11:20119176	NAV2	Neuron navigator 2	Protein coding	Neuron navigator 2	Possesses 3' to 5' helicase activity and exonuclease activity. Involved in neuronal development, specifically in the development of different sensory organs.	Uniprot
cg05325763, cg17058475	chr11:68607719, chr11:68607737	CPT1A	Carnitine palmitoyltransferase 1A	Protein coding	Carnitine O-palmitoyltransferase 1, liver isoform	Carnitine palmitoyltransferase 1A (CPT1A) is a protein coding gene which helps to initiate mitochondrial oxidation of long-chain fatty acids. Significantly decreased expression of CPT1A has been reported in kidney cancer tissues compared to normal tissues and has shown that this gene can affect the proliferation, migration patterns and invasion of kidney cancer cells (PubMed:33381539). Differenti…	PMID:33381539 PMID:34214161 PMID:34214161 PMID: 26798409 PMID: 24920721 PMID: 24920721
cg08230697	chr12:104074804	STAB2	Stabilin 2	Protein coding	Stabilin-2	Phosphatidylserine receptor that enhances the engulfment of apoptotic cells. Hyaluronan receptor that binds to and mediates endocytosis of hyaluronic acid (HA). Acts also, in different species, as a primary systemic scavenger receptor for heparin (Hep), chondroitin sulfate (CS), dermatan sulfate (DS), nonglycosaminoglycan (GAG), acetylated low-density lipoprotein (AcLDL), pro-collagen propeptides…	Uniprot
cg24382141	chr16:67944348	PSKH1	Protein serine kinase H1	Protein coding	Serine/threonine-protein kinase H1	May be a SFC-associated serine kinase (splicing factor compartment-associated serine kinase) with a role in intranuclear SR protein (non-snRNP splicing factors containing a serine/arginine-rich domain) trafficking and pre-mRNA processing.	Uniprot
cg22815707	chr18:9138606	ANKRD12		Protein coding	Ankyrin repeat domain-containing protein 12	ANKRD12 encodes a member of the ankyrin repeats-containing cofactor family reported to recruit histone deacetylases to inhibit the transcriptional activity of nuclear receptors. Decreased ANKRD12 expression has been linked to both liver metastasis and poor survival in individuals with colorectal cancer (PubMed:23718802), and both schizophrenia and bipolar disorder through altered levels in serum …	PMID:23718802 PMID: 33107222 PMID: 31291891
cg06587767	chr19:3691013	PIP5K1C	Phosphatidylinositol-4-phosphate 5-kinase type 1 gamma	Protein coding	Phosphatidylinositol 4-phosphate 5-kinase type-1 gamma	The lipid kinase, PIP5K1C, regulates cell attachment and focal adhesion dynamics. It is considered to be a pro-inflammatory marker, with involvement in the pro-inflammatory pathway, and is thought to promote immune cell infiltration (PubMed:30555634). In diabetic mice, Pip5k1c has been shown to be upregulated through differential expression analyses (p=0.002) in retinal pericytes.	PMID: 30555634
cg02711608	chr19:47287964	SLC1A5	Solute carrier family 1 member 5	Protein coding	Neutral amino acid transporter B(0)
